# Supplementary material for: (3aS,4S,6S,7aR)-Hexahydro-3a,5,5-trimethyl-2-phenyl-4,6-methano-1,3,2-benzodioxaborole
Source: Acta Crystallogr Sect E Struct Rep Online. 2012 Oct 13;68(Pt 11):o3103. doi: 10.1107/S1600536812041712 (PMC3515203; doi:10.1107/S1600536812041712)
Supplement: Supplementary file 1 [file e-68-o3103-sup1.cif]

##############################################################################
#                                                                            #
# This CIF contains the data in a paper accepted for publication in          #
# Acta Crystallographica Section E. It conforms to the requirements of       #
# Notes for Authors for Acta Crystallographica Section E, and has been       #
# peer reviewed under the auspices of the IUCr Commission on Journals.       #
#                                                                            #
# Full details of the Crystallographic Information File format               #
# are given in the paper "The Crystallographic Information File (CIF):       #
# a New Standard Archive File for Crystallography" by S. R. Hall, F. H.      #
# Allen and I. D. Brown [Acta Cryst. (1991), A47, 655-685].                  #
#                                                                            #
# The current version of the core CIF dictionary is obtainable from          #
# ftp://ftp.iucr.org/pub/cif_core.dic.                                       #
#                                                                            #
# Software is freely available for graphical display of the structure(s)     #
# in this CIF. For information consult the CIF software page                 #
# http://www.iucr.org/resources/cif/software.                                #
#                                                                            #
# This file may be used for bona fide research purposes within the           #
# scientific community so long as proper attribution is given to the journal # 
# article from which it was obtained.                                        #
#                                                                            #
##############################################################################
data_global
_audit_creation_method     'from SHELXL97 CIF and IUCr SHELXL97-template'
_journal_date_recd_electronic     2012-08-29
_journal_date_accepted     2012-10-05
_journal_name_full     'Acta Crystallographica, Section E'
_journal_year     2012
_journal_volume     68
_journal_issue     11
_journal_page_first     o3103
_journal_page_last     o3103
_journal_paper_category     QO
_journal_paper_doi     10.1107/S1600536812041712
_journal_coeditor_code     FB2267
_publ_contact_author_name     'Tore Lejon'
_publ_contact_author_address
;
Department of Chemistry
University of Troms\/o
N-9037 Troms\/o
Norway
;
_publ_contact_author_email     tore.lejon@uit.no
_publ_contact_author_fax     '+47-77-64-47-65'
_publ_contact_author_phone     '+47-77-64-40-01'
_publ_section_title
;\
(3a<i>S</i>,4<i>S</i>,6<i>S</i>,7a<i>R</i>)-Hexahydro-3a,5,5-trimethyl-2-\
phenyl-4,6-methano-1,3,2-benzodioxaborole
;
loop_
    _publ_author_name
    _publ_author_address
    'Tore Lejon'
;
Department of Chemistry
Faculty of Science and Technology
University of Troms\/o
N-9037 Troms\/o
Norway
;
    'Olga V. Gozhina'
;
Department of Chemistry
Faculty of Science and Technology
University of Troms\/o
N-9037 Troms\/o
Norway
;
    'Victor N. Khrustalev'
;
X-ray Structural Centre
A. N. Nesmeyanov Institute of Organoelement Compounds
Russian Academy of Sciences
28 Vavilov Street B-334
Moscow 119991
Russian Federation
;
data_I
_audit_creation_method     SHELXL-97
_chemical_name_systematic
;
(3a<i>S</i>,4<i>S</i>,6<i>S</i>,7a<i>R</i>)-Hexahydro-3a,5,5-trimethyl-2-
phenyl-4,6-methano-1,3,2-benzodioxaborole
;
_chemical_name_common     ?
_chemical_formula_moiety     'C16 H21 B O2'
_chemical_formula_sum     'C16 H21 B O2'
_chemical_formula_iupac     'C16 H21 B O2'
_chemical_formula_weight     256.14
_chemical_melting_point     ?
_symmetry_cell_setting     orthorhombic
_symmetry_space_group_name_H-M     'P 21 21 21'
_symmetry_space_group_name_Hall     'P 2ac 2ab'
loop_
    _symmetry_equiv_pos_as_xyz
    'x, y, z'
    '-x+1/2, -y, z+1/2'
    '-x, y+1/2, -z+1/2'
    'x+1/2, -y+1/2, -z'
_cell_length_a     8.4974(3)
_cell_length_b     11.8566(4)
_cell_length_c     13.9580(4)
_cell_angle_alpha     90.00
_cell_angle_beta     90.00
_cell_angle_gamma     90.00
_cell_volume     1406.27(8)
_cell_formula_units_Z     4
_cell_measurement_reflns_used     7519
_cell_measurement_theta_min     2.25
_cell_measurement_theta_max     32.18
_cell_measurement_temperature     100(2)
_exptl_crystal_description     prism
_exptl_crystal_colour     colourless
_exptl_crystal_size_max     0.25
_exptl_crystal_size_mid     0.22
_exptl_crystal_size_min     0.18
_exptl_crystal_density_diffrn     1.210
_exptl_crystal_density_meas     ?
_exptl_crystal_density_method     'not measured'
_exptl_crystal_F_000     552
_exptl_absorpt_coefficient_mu     0.076
_exptl_absorpt_correction_type     multi-scan
_exptl_absorpt_process_details     '(<i>SADABS</i>; Sheldrick, 2003)'
_exptl_absorpt_correction_T_min     0.981
_exptl_absorpt_correction_T_max     0.986
_exptl_special_details     ?
_diffrn_ambient_temperature     100(2)
_diffrn_radiation_type     MoK\a
_diffrn_radiation_wavelength     0.71073
_diffrn_radiation_source     'fine-focus sealed tube'
_diffrn_radiation_monochromator     graphite
_diffrn_measurement_device_type     'Bruker APEXII CCD'
_diffrn_measurement_method     '\f and \w scans'
_diffrn_detector_area_resol_mean     ?
_diffrn_reflns_number     21778
_diffrn_reflns_av_R_equivalents     0.0369
_diffrn_reflns_av_sigmaI/netI     0.0210
_diffrn_reflns_theta_min     2.25
_diffrn_reflns_theta_max     32.65
_diffrn_reflns_theta_full     32.65
_diffrn_measured_fraction_theta_max     1.000
_diffrn_measured_fraction_theta_full     1.000
_diffrn_reflns_limit_h_min     -12
_diffrn_reflns_limit_h_max     12
_diffrn_reflns_limit_k_min     -17
_diffrn_reflns_limit_k_max     18
_diffrn_reflns_limit_l_min     -21
_diffrn_reflns_limit_l_max     21
_refine_special_details
;
Refinement of <i>F</i>^2^ against ALL reflections. The weighted <i>R</i>-factor
<i>wR</i> and goodness of fit <i>S</i> are based on <i>F</i>^2^, conventional
<i>R</i>-factors <i>R</i> are based on <i>F</i>, with <i>F</i> set to zero for
negative <i>F</i>^2^. The threshold expression of <i>F</i>^2^ >
\s(<i>F</i>^2^) is used only for calculating <i>R</i>-factors(gt) <i>etc</i>.
and is not relevant to the choice of reflections for refinement.
<i>R</i>-factors based on <i>F</i>^2^ are statistically about twice as large
as those based on <i>F</i>, and <i>R</i>- factors based on ALL data will be
even larger.
;
_reflns_number_total     2905
_reflns_number_gt     2717
_reflns_threshold_expression     'I>2\s(I)'
_refine_ls_structure_factor_coef     Fsqd
_refine_ls_matrix_type     full
_refine_ls_R_factor_all     0.0375
_refine_ls_R_factor_gt     0.0339
_refine_ls_wR_factor_gt     0.0889
_refine_ls_wR_factor_ref     0.0920
_refine_ls_goodness_of_fit_ref     1.052
_refine_ls_restrained_S_all     1.052
_refine_ls_number_reflns     2905
_refine_ls_number_parameters     176
_refine_ls_number_restraints     0
_refine_ls_hydrogen_treatment     constr
_refine_ls_weighting_scheme     calc
_refine_ls_weighting_details
         'calc w=1/[\s^2^(Fo^2^)+(0.0609P)^2^+0.0967P] where P=(Fo^2^+2Fc^2^)/3'
_atom_sites_solution_hydrogens     difmap
_atom_sites_solution_primary     direct
_atom_sites_solution_secondary     difmap
_refine_ls_shift/su_max     0.000
_refine_ls_shift/su_mean     0.000
_refine_diff_density_max     0.302
_refine_diff_density_min     -0.197
_refine_ls_extinction_method     'SHELXL97 (Sheldrick, 2008)'
_refine_ls_extinction_coef     0.015(3)
_refine_ls_extinction_expression
                                  'Fc^*^=kFc[1+0.001xFc^2^\l^3^/sin(2\q)]^-1/4^'
loop_
    _atom_type_symbol
    _atom_type_description
    _atom_type_scat_dispersion_real
    _atom_type_scat_dispersion_imag
    _atom_type_scat_source
    'C' 'C' 0.0033 0.0016
                         'International Tables Vol C Tables 4.2.6.8 and 6.1.1.4'
    'H' 'H' 0.0000 0.0000
                         'International Tables Vol C Tables 4.2.6.8 and 6.1.1.4'
    'B' 'B' 0.0013 0.0007
                         'International Tables Vol C Tables 4.2.6.8 and 6.1.1.4'
    'O' 'O' 0.0106 0.0060
                         'International Tables Vol C Tables 4.2.6.8 and 6.1.1.4'
_computing_data_collection     '<i>APEX2</i> (Bruker, 2005)'
_computing_cell_refinement     '<i>SAINT-Plus</i> (Bruker, 2001)'
_computing_data_reduction     '<i>SAINT-Plus</i> (Bruker, 2001)'
_computing_structure_solution     '<i>SHELXTL</i> (Sheldrick, 2008)'
_computing_structure_refinement     '<i>SHELXTL</i> (Sheldrick, 2008)'
_computing_molecular_graphics     '<i>SHELXTL</i> (Sheldrick, 2008)'
_computing_publication_material     '<i>SHELXTL</i> (Sheldrick, 2008)'
loop_
    _atom_site_type_symbol
    _atom_site_label
    _atom_site_fract_x
    _atom_site_fract_y
    _atom_site_fract_z
    _atom_site_U_iso_or_equiv
    _atom_site_adp_type
    _atom_site_calc_flag
    _atom_site_refinement_flags
    _atom_site_occupancy
    _atom_site_symmetry_multiplicity
    _atom_site_disorder_assembly
    _atom_site_disorder_group
    O O1 0.47304(10) 0.46977(7) 0.16126(6) 0.01697(16) Uani d . 1 4 . .
    B B2 0.51357(15) 0.50773(11) 0.07183(9) 0.0155(2) Uani d . 1 4 . .
    O O3 0.43471(10) 0.60223(7) 0.04344(6) 0.01612(16) Uani d . 1 4 . .
    C C3A 0.33535(12) 0.64035(9) 0.12251(7) 0.01379(18) Uani d . 1 4 . .
    C C4 0.16707(12) 0.65105(9) 0.08556(7) 0.01398(18) Uani d . 1 4 . .
    H H4 0.1503 0.7117 0.0368 0.017 Uiso calc R 1 4 . .
    C C5 0.04178(12) 0.64743(9) 0.16843(8) 0.01482(18) Uani d . 1 4 . .
    C C6 0.05741(14) 0.51655(9) 0.16181(8) 0.0170(2) Uani d . 1 4 . .
    H H6 -0.0424 0.4734 0.1719 0.020 Uiso calc R 1 4 . .
    C C7 0.19909(14) 0.47449(10) 0.21897(8) 0.0181(2) Uani d . 1 4 . .
    H H7A 0.2184 0.3944 0.2029 0.022 Uiso calc R 1 4 . .
    H H7B 0.1743 0.4788 0.2882 0.022 Uiso calc R 1 4 . .
    C C7A 0.35083(13) 0.54313(9) 0.19900(7) 0.01454(19) Uani d . 1 4 . .
    H H7C 0.3886 0.5765 0.2606 0.017 Uiso calc R 1 4 . .
    C C8 0.10773(14) 0.53195(10) 0.05572(8) 0.0182(2) Uani d . 1 4 . .
    H H8A 0.0190 0.5329 0.0097 0.022 Uiso calc R 1 4 . .
    H H8B 0.1920 0.4800 0.0346 0.022 Uiso calc R 1 4 . .
    C C9 0.40689(14) 0.75145(9) 0.15593(8) 0.0180(2) Uani d . 1 4 . .
    H H9A 0.4052 0.8059 0.1031 0.027 Uiso calc R 1 4 . .
    H H9B 0.5158 0.7388 0.1763 0.027 Uiso calc R 1 4 . .
    H H9C 0.3457 0.7811 0.2098 0.027 Uiso calc R 1 4 . .
    C C10 -0.11904(13) 0.68839(11) 0.13230(9) 0.0195(2) Uani d . 1 4 . .
    H H10A -0.1992 0.6736 0.1812 0.029 Uiso calc R 1 4 . .
    H H10B -0.1464 0.6482 0.0733 0.029 Uiso calc R 1 4 . .
    H H10C -0.1142 0.7696 0.1194 0.029 Uiso calc R 1 4 . .
    C C11 0.07336(14) 0.70381(10) 0.26519(8) 0.0189(2) Uani d . 1 4 . .
    H H11A -0.0121 0.6856 0.3097 0.028 Uiso calc R 1 4 . .
    H H11B 0.0791 0.7857 0.2566 0.028 Uiso calc R 1 4 . .
    H H11C 0.1733 0.6762 0.2912 0.028 Uiso calc R 1 4 . .
    C C12 0.63777(13) 0.44754(9) 0.00804(8) 0.01522(19) Uani d . 1 4 . .
    C C13 0.68207(13) 0.49218(10) -0.08098(8) 0.0167(2) Uani d . 1 4 . .
    H H13 0.6353 0.5602 -0.1029 0.020 Uiso calc R 1 4 . .
    C C14 0.79409(15) 0.43795(10) -0.13785(8) 0.0191(2) Uani d . 1 4 . .
    H H14 0.8243 0.4695 -0.1976 0.023 Uiso calc R 1 4 . .
    C C15 0.86127(14) 0.33749(10) -0.10656(9) 0.0202(2) Uani d . 1 4 . .
    H H15 0.9356 0.2995 -0.1459 0.024 Uiso calc R 1 4 . .
    C C16 0.82009(15) 0.29237(10) -0.01792(9) 0.0219(2) Uani d . 1 4 . .
    H H16 0.8673 0.2243 0.0037 0.026 Uiso calc R 1 4 . .
    C C17 0.70942(14) 0.34746(10) 0.03884(8) 0.0186(2) Uani d . 1 4 . .
    H H17 0.6820 0.3167 0.0994 0.022 Uiso calc R 1 4 . .
loop_
    _atom_site_aniso_label
    _atom_site_aniso_U_11
    _atom_site_aniso_U_22
    _atom_site_aniso_U_33
    _atom_site_aniso_U_12
    _atom_site_aniso_U_13
    _atom_site_aniso_U_23
    O1 0.0158(4) 0.0176(4) 0.0175(3) 0.0048(3) 0.0017(3) 0.0028(3)
    B2 0.0141(5) 0.0152(5) 0.0171(5) 0.0012(4) 0.0001(4) -0.0003(4)
    O3 0.0159(4) 0.0166(3) 0.0159(3) 0.0034(3) 0.0031(3) 0.0019(3)
    C3A 0.0135(4) 0.0135(4) 0.0144(4) 0.0010(4) 0.0011(3) 0.0007(3)
    C4 0.0129(4) 0.0138(4) 0.0152(4) -0.0002(3) 0.0001(3) 0.0006(3)
    C5 0.0127(4) 0.0146(4) 0.0172(4) -0.0005(4) 0.0003(4) -0.0001(4)
    C6 0.0153(4) 0.0139(4) 0.0217(5) -0.0018(4) -0.0006(4) 0.0010(4)
    C7 0.0167(5) 0.0157(4) 0.0218(5) -0.0006(4) 0.0016(4) 0.0047(4)
    C7A 0.0140(4) 0.0145(4) 0.0151(4) 0.0020(4) 0.0010(3) 0.0008(4)
    C8 0.0187(5) 0.0169(5) 0.0191(5) -0.0017(4) -0.0019(4) -0.0036(4)
    C9 0.0157(5) 0.0151(4) 0.0231(5) -0.0019(4) 0.0004(4) -0.0004(4)
    C10 0.0143(5) 0.0214(5) 0.0228(5) 0.0020(4) -0.0003(4) 0.0026(4)
    C11 0.0182(5) 0.0203(5) 0.0182(5) 0.0007(4) 0.0022(4) -0.0024(4)
    C12 0.0138(4) 0.0151(4) 0.0167(4) -0.0001(4) -0.0001(4) -0.0014(4)
    C13 0.0158(5) 0.0170(5) 0.0173(4) 0.0002(4) -0.0008(4) -0.0004(4)
    C14 0.0191(5) 0.0213(5) 0.0169(5) -0.0010(4) 0.0014(4) -0.0021(4)
    C15 0.0179(5) 0.0207(5) 0.0220(5) 0.0013(4) 0.0040(4) -0.0043(4)
    C16 0.0205(5) 0.0180(5) 0.0272(5) 0.0054(4) 0.0036(4) 0.0004(4)
    C17 0.0175(5) 0.0180(5) 0.0204(5) 0.0031(4) 0.0034(4) 0.0015(4)
_geom_special_details
;
All e.s.d.'s (except the e.s.d. in the dihedral angle between two l.s. planes)
are estimated using the full covariance matrix. The cell e.s.d.'s are taken
into account individually in the estimation of e.s.d.'s in distances, angles
and torsion angles; correlations between e.s.d.'s in cell parameters are only
used when they are defined by crystal symmetry. An approximate (isotropic)
treatment of cell e.s.d.'s is used for estimating e.s.d.'s involving l.s.
planes.
;
loop_
    _geom_bond_atom_site_label_1
    _geom_bond_atom_site_label_2
    _geom_bond_site_symmetry_2
    _geom_bond_distance
    _geom_bond_publ_flag
    O1 B2 . 1.3709(15) ?
    O1 C7A . 1.4535(13) ?
    B2 O3 . 1.3644(15) ?
    B2 C12 . 1.5544(16) ?
    O3 C3A . 1.4612(13) ?
    C3A C9 . 1.5239(15) ?
    C3A C4 . 1.5254(15) ?
    C3A C7A . 1.5767(15) ?
    C4 C8 . 1.5563(16) ?
    C4 C5 . 1.5727(15) ?
    C4 H4 . 1.0000 ?
    C5 C11 . 1.5307(15) ?
    C5 C10 . 1.5355(15) ?
    C5 C6 . 1.5602(15) ?
    C6 C7 . 1.5280(16) ?
    C6 C8 . 1.5520(17) ?
    C6 H6 . 1.0000 ?
    C7 C7A . 1.5500(16) ?
    C7 H7A . 0.9900 ?
    C7 H7B . 0.9900 ?
    C7A H7C . 1.0000 ?
    C8 H8A . 0.9900 ?
    C8 H8B . 0.9900 ?
    C9 H9A . 0.9800 ?
    C9 H9B . 0.9800 ?
    C9 H9C . 0.9800 ?
    C10 H10A . 0.9800 ?
    C10 H10B . 0.9800 ?
    C10 H10C . 0.9800 ?
    C11 H11A . 0.9800 ?
    C11 H11B . 0.9800 ?
    C11 H11C . 0.9800 ?
    C12 C17 . 1.4012(15) ?
    C12 C13 . 1.4020(15) ?
    C13 C14 . 1.3963(16) ?
    C13 H13 . 0.9500 ?
    C14 C15 . 1.3911(17) ?
    C14 H14 . 0.9500 ?
    C15 C16 . 1.3927(17) ?
    C15 H15 . 0.9500 ?
    C16 C17 . 1.3924(16) ?
    C16 H16 . 0.9500 ?
    C17 H17 . 0.9500 ?
loop_
    _geom_angle_atom_site_label_1
    _geom_angle_atom_site_label_2
    _geom_angle_atom_site_label_3
    _geom_angle_site_symmetry_1
    _geom_angle_site_symmetry_3
    _geom_angle
    _geom_angle_publ_flag
    B2 O1 C7A . . 108.24(9) ?
    O3 B2 O1 . . 114.25(10) ?
    O3 B2 C12 . . 122.96(10) ?
    O1 B2 C12 . . 122.78(10) ?
    B2 O3 C3A . . 108.56(8) ?
    O3 C3A C9 . . 105.55(8) ?
    O3 C3A C4 . . 108.18(8) ?
    C9 C3A C4 . . 113.93(9) ?
    O3 C3A C7A . . 103.72(8) ?
    C9 C3A C7A . . 113.04(9) ?
    C4 C3A C7A . . 111.59(9) ?
    C3A C4 C8 . . 108.59(9) ?
    C3A C4 C5 . . 112.56(8) ?
    C8 C4 C5 . . 87.29(8) ?
    C3A C4 H4 . . 115.1 ?
    C8 C4 H4 . . 115.1 ?
    C5 C4 H4 . . 115.1 ?
    C11 C5 C10 . . 107.92(9) ?
    C11 C5 C6 . . 118.15(9) ?
    C10 C5 C6 . . 111.77(9) ?
    C11 C5 C4 . . 121.22(9) ?
    C10 C5 C4 . . 110.62(9) ?
    C6 C5 C4 . . 85.75(8) ?
    C7 C6 C8 . . 108.63(10) ?
    C7 C6 C5 . . 111.14(9) ?
    C8 C6 C5 . . 87.88(8) ?
    C7 C6 H6 . . 115.3 ?
    C8 C6 H6 . . 115.3 ?
    C5 C6 H6 . . 115.3 ?
    C6 C7 C7A . . 112.97(9) ?
    C6 C7 H7A . . 109.0 ?
    C7A C7 H7A . . 109.0 ?
    C6 C7 H7B . . 109.0 ?
    C7A C7 H7B . . 109.0 ?
    H7A C7 H7B . . 107.8 ?
    O1 C7A C7 . . 110.20(9) ?
    O1 C7A C3A . . 104.58(8) ?
    C7 C7A C3A . . 115.87(9) ?
    O1 C7A H7C . . 108.7 ?
    C7 C7A H7C . . 108.7 ?
    C3A C7A H7C . . 108.7 ?
    C6 C8 C4 . . 86.60(8) ?
    C6 C8 H8A . . 114.2 ?
    C4 C8 H8A . . 114.2 ?
    C6 C8 H8B . . 114.2 ?
    C4 C8 H8B . . 114.2 ?
    H8A C8 H8B . . 111.4 ?
    C3A C9 H9A . . 109.5 ?
    C3A C9 H9B . . 109.5 ?
    H9A C9 H9B . . 109.5 ?
    C3A C9 H9C . . 109.5 ?
    H9A C9 H9C . . 109.5 ?
    H9B C9 H9C . . 109.5 ?
    C5 C10 H10A . . 109.5 ?
    C5 C10 H10B . . 109.5 ?
    H10A C10 H10B . . 109.5 ?
    C5 C10 H10C . . 109.5 ?
    H10A C10 H10C . . 109.5 ?
    H10B C10 H10C . . 109.5 ?
    C5 C11 H11A . . 109.5 ?
    C5 C11 H11B . . 109.5 ?
    H11A C11 H11B . . 109.5 ?
    C5 C11 H11C . . 109.5 ?
    H11A C11 H11C . . 109.5 ?
    H11B C11 H11C . . 109.5 ?
    C17 C12 C13 . . 118.35(10) ?
    C17 C12 B2 . . 120.53(10) ?
    C13 C12 B2 . . 121.11(10) ?
    C14 C13 C12 . . 120.87(11) ?
    C14 C13 H13 . . 119.6 ?
    C12 C13 H13 . . 119.6 ?
    C15 C14 C13 . . 119.71(11) ?
    C15 C14 H14 . . 120.1 ?
    C13 C14 H14 . . 120.1 ?
    C14 C15 C16 . . 120.31(11) ?
    C14 C15 H15 . . 119.8 ?
    C16 C15 H15 . . 119.8 ?
    C17 C16 C15 . . 119.67(11) ?
    C17 C16 H16 . . 120.2 ?
    C15 C16 H16 . . 120.2 ?
    C16 C17 C12 . . 121.07(11) ?
    C16 C17 H17 . . 119.5 ?
    C12 C17 H17 . . 119.5 ?
loop_
    _geom_torsion_atom_site_label_1
    _geom_torsion_atom_site_label_2
    _geom_torsion_atom_site_label_3
    _geom_torsion_atom_site_label_4
    _geom_torsion_site_symmetry_1
    _geom_torsion_site_symmetry_2
    _geom_torsion_site_symmetry_3
    _geom_torsion_site_symmetry_4
    _geom_torsion
    _geom_torsion_publ_flag
    C7A O1 B2 O3 . . . . 1.42(13) ?
    C7A O1 B2 C12 . . . . -178.09(10) ?
    O1 B2 O3 C3A . . . . 4.09(13) ?
    C12 B2 O3 C3A . . . . -176.40(10) ?
    B2 O3 C3A C9 . . . . 111.83(10) ?
    B2 O3 C3A C4 . . . . -125.86(10) ?
    B2 O3 C3A C7A . . . . -7.25(11) ?
    O3 C3A C4 C8 . . . . 63.98(10) ?
    C9 C3A C4 C8 . . . . -178.99(9) ?
    C7A C3A C4 C8 . . . . -49.50(11) ?
    O3 C3A C4 C5 . . . . 158.89(8) ?
    C9 C3A C4 C5 . . . . -84.08(11) ?
    C7A C3A C4 C5 . . . . 45.42(12) ?
    C3A C4 C5 C11 . . . . 37.66(14) ?
    C8 C4 C5 C11 . . . . 146.68(10) ?
    C3A C4 C5 C10 . . . . 165.43(9) ?
    C8 C4 C5 C10 . . . . -85.55(10) ?
    C3A C4 C5 C6 . . . . -82.88(10) ?
    C8 C4 C5 C6 . . . . 26.13(8) ?
    C11 C5 C6 C7 . . . . -40.37(13) ?
    C10 C5 C6 C7 . . . . -166.49(9) ?
    C4 C5 C6 C7 . . . . 82.98(10) ?
    C11 C5 C6 C8 . . . . -149.55(10) ?
    C10 C5 C6 C8 . . . . 84.33(10) ?
    C4 C5 C6 C8 . . . . -26.20(8) ?
    C8 C6 C7 C7A . . . . 47.70(12) ?
    C5 C6 C7 C7A . . . . -47.38(13) ?
    B2 O1 C7A C7 . . . . 119.37(10) ?
    B2 O1 C7A C3A . . . . -5.80(11) ?
    C6 C7 C7A O1 . . . . -120.17(10) ?
    C6 C7 C7A C3A . . . . -1.72(14) ?
    O3 C3A C7A O1 . . . . 7.86(10) ?
    C9 C3A C7A O1 . . . . -105.95(10) ?
    C4 C3A C7A O1 . . . . 124.09(9) ?
    O3 C3A C7A C7 . . . . -113.64(10) ?
    C9 C3A C7A C7 . . . . 132.54(10) ?
    C4 C3A C7A C7 . . . . 2.59(13) ?
    C7 C6 C8 C4 . . . . -85.15(9) ?
    C5 C6 C8 C4 . . . . 26.47(8) ?
    C3A C4 C8 C6 . . . . 86.66(9) ?
    C5 C4 C8 C6 . . . . -26.25(8) ?
    O3 B2 C12 C17 . . . . -176.74(11) ?
    O1 B2 C12 C17 . . . . 2.72(17) ?
    O3 B2 C12 C13 . . . . 3.88(17) ?
    O1 B2 C12 C13 . . . . -176.66(11) ?
    C17 C12 C13 C14 . . . . 0.39(17) ?
    B2 C12 C13 C14 . . . . 179.78(11) ?
    C12 C13 C14 C15 . . . . 0.88(17) ?
    C13 C14 C15 C16 . . . . -1.55(18) ?
    C14 C15 C16 C17 . . . . 0.94(19) ?
    C15 C16 C17 C12 . . . . 0.36(19) ?
    C13 C12 C17 C16 . . . . -1.01(17) ?
    B2 C12 C17 C16 . . . . 179.59(11) ?
loop_
    _geom_hbond_atom_site_label_D
    _geom_hbond_atom_site_label_H
    _geom_hbond_atom_site_label_A
    _geom_hbond_site_symmetry_A
    _geom_hbond_distance_DH
    _geom_hbond_distance_HA
    _geom_hbond_distance_DA
    _geom_hbond_angle_DHA
    C8 H8A Cg 1_455 0.99 2.94 3.7532(13) 140
    C11 H11A Cg 2_565 0.98 2.97 3.9481(13) 174
_iucr_refine_instructions_details
;
TITL I in P2(1)2(1)2(1)
CELL 0.71073   8.4974  11.8566  13.9580  90.000  90.000  90.000
ZERR    4.00   0.0003   0.0004   0.0004   0.000   0.000   0.000
LATT -1
SYMM 0.5-X, -Y, 0.5+Z
SYMM -X, 0.5+Y, 0.5-Z
SYMM 0.5+X, 0.5-Y, -Z
SFAC C H B O
UNIT 64 84 4 8
TEMP -173.0
SIZE 0.18 0.22 0.25
L.S. 12
BOND $H
ACTA
CONF
MERG 3
WGHT    0.060900    0.096700
EXTI    0.015488
FVAR       0.30498
O1    4    0.473036    0.469765    0.161259    11.00000    0.01584    0.01756 =
         0.01751    0.00282    0.00168    0.00479
B2    3    0.513573    0.507733    0.071835    11.00000    0.01413    0.01519 =
         0.01709   -0.00029    0.00009    0.00123
O3    4    0.434706    0.602233    0.043436    11.00000    0.01594    0.01655 =
         0.01585    0.00185    0.00305    0.00343
C3A   1    0.335353    0.640352    0.122505    11.00000    0.01348    0.01353 =
         0.01435    0.00066    0.00108    0.00098
C4    1    0.167072    0.651052    0.085556    11.00000    0.01295    0.01383 =
         0.01517    0.00061    0.00009   -0.00015
AFIX  13
H4    2    0.150278    0.711657    0.036792    11.00000   -1.20000
AFIX   0
C5    1    0.041780    0.647426    0.168431    11.00000    0.01267    0.01463 =
         0.01715   -0.00015    0.00031   -0.00052
C6    1    0.057410    0.516546    0.161806    11.00000    0.01528    0.01392 =
         0.02171    0.00098   -0.00064   -0.00185
AFIX  13
H6    2   -0.042375    0.473435    0.171879    11.00000   -1.20000
AFIX   0
C7    1    0.199093    0.474493    0.218970    11.00000    0.01669    0.01574 =
         0.02180    0.00465    0.00159   -0.00062
AFIX  23
H7A   2    0.218393    0.394351    0.202900    11.00000   -1.20000
H7B   2    0.174334    0.478763    0.288182    11.00000   -1.20000
AFIX   0
C7A   1    0.350829    0.543135    0.198998    11.00000    0.01399    0.01451 =
         0.01512    0.00079    0.00097    0.00203
AFIX  13
H7C   2    0.388553    0.576539    0.260644    11.00000   -1.20000
AFIX   0
C8    1    0.107730    0.531946    0.055720    11.00000    0.01866    0.01691 =
         0.01914   -0.00356   -0.00193   -0.00168
AFIX  23
H8A   2    0.019047    0.532858    0.009727    11.00000   -1.20000
H8B   2    0.192035    0.479956    0.034596    11.00000   -1.20000
AFIX   0
C9    1    0.406891    0.751451    0.155933    11.00000    0.01574    0.01507 =
         0.02305   -0.00039    0.00044   -0.00186
AFIX 137
H9A   2    0.405173    0.805912    0.103128    11.00000   -1.50000
H9B   2    0.515830    0.738796    0.176319    11.00000   -1.50000
H9C   2    0.345673    0.781091    0.209847    11.00000   -1.50000
AFIX   0
C10   1   -0.119035    0.688393    0.132301    11.00000    0.01431    0.02140 =
         0.02280    0.00257   -0.00031    0.00204
AFIX 137
H10A  2   -0.199211    0.673568    0.181174    11.00000   -1.50000
H10B  2   -0.146377    0.648192    0.073256    11.00000   -1.50000
H10C  2   -0.114157    0.769568    0.119413    11.00000   -1.50000
AFIX   0
C11   1    0.073357    0.703815    0.265193    11.00000    0.01824    0.02032 =
         0.01819   -0.00237    0.00218    0.00068
AFIX 137
H11A  2   -0.012103    0.685579    0.309722    11.00000   -1.50000
H11B  2    0.079084    0.785741    0.256575    11.00000   -1.50000
H11C  2    0.173305    0.676225    0.291231    11.00000   -1.50000
AFIX   0
C12   1    0.637770    0.447538    0.008040    11.00000    0.01385    0.01508 =
         0.01672   -0.00142   -0.00011   -0.00012
C13   1    0.682068    0.492177   -0.080975    11.00000    0.01578    0.01700 =
         0.01728   -0.00035   -0.00081    0.00018
AFIX  43
H13   2    0.635255    0.560212   -0.102887    11.00000   -1.20000
AFIX   0
C14   1    0.794090    0.437946   -0.137846    11.00000    0.01905    0.02135 =
         0.01694   -0.00209    0.00142   -0.00096
AFIX  43
H14   2    0.824295    0.469513   -0.197639    11.00000   -1.20000
AFIX   0
C15   1    0.861272    0.337490   -0.106563    11.00000    0.01793    0.02073 =
         0.02204   -0.00435    0.00397    0.00135
AFIX  43
H15   2    0.935584    0.299488   -0.145852    11.00000   -1.20000
AFIX   0
C16   1    0.820094    0.292372   -0.017916    11.00000    0.02053    0.01801 =
         0.02718    0.00041    0.00361    0.00541
AFIX  43
H16   2    0.867283    0.224348    0.003721    11.00000   -1.20000
AFIX   0
C17   1    0.709418    0.347463    0.038840    11.00000    0.01745    0.01801 =
         0.02035    0.00148    0.00336    0.00309
AFIX  43
H17   2    0.682035    0.316700    0.099434    11.00000   -1.20000
HKLF 4
REM  I in P2(1)2(1)2(1)
REM R1 =  0.0339 for   2717 Fo > 4sig(Fo)  and  0.0375 for all   2905 data
REM    176 parameters refined using      0 restraints
END
WGHT      0.0620      0.0950
REM Highest difference peak  0.302,  deepest hole -0.197,  1-sigma level  0.044
Q1    1   0.6567  0.4632 -0.0365  11.00000  0.05    0.30
Q2    1   0.5787  0.4751  0.0384  11.00000  0.05    0.30
Q3    1   0.6699  0.3992  0.0223  11.00000  0.05    0.29
Q4    1   0.3671  0.6998  0.1386  11.00000  0.05    0.29
Q5    1   0.8479  0.3177 -0.0603  11.00000  0.05    0.28
Q6    1   0.0735  0.5163  0.1073  11.00000  0.05    0.27
Q7    1   0.4739  0.4810  0.1135  11.00000  0.05    0.26
Q8    1   0.0350  0.5793  0.1681  11.00000  0.05    0.26
Q9    1   0.5068  0.4971  0.1212  11.00000  0.05    0.25
Q10   1   0.4781  0.5561  0.0569  11.00000  0.05    0.25
Q11   1   0.1238  0.4960  0.1901  11.00000  0.05    0.24
Q12   1   0.7531  0.3254  0.0064  11.00000  0.05    0.24
Q13   1  -0.0442  0.6622  0.1519  11.00000  0.05    0.24
Q14   1   0.8182  0.3869 -0.1163  11.00000  0.05    0.24
Q15   1   0.3366  0.5966  0.1642  11.00000  0.05    0.22
Q16   1   0.0522  0.6767  0.2174  11.00000  0.05    0.22
Q17   1   0.2474  0.6473  0.1059  11.00000  0.05    0.22
Q18   1   0.2832  0.5095  0.2072  11.00000  0.05    0.22
Q19   1   0.1047  0.6558  0.1268  11.00000  0.05    0.21
Q20   1   0.7320  0.4639 -0.1074  11.00000  0.05    0.21
;
