# Supplementary material for: (3aS,4S,6S,7aR)-Hexahydro-3a,5,5-trimethyl-2-phenyl-4,6-methano-1,3,2-benzodioxaborole
Source: Acta Crystallogr Sect E Struct Rep Online. 2012 Oct 13;68(Pt 11):o3103. doi: 10.1107/S1600536812041712 (PMC3515203; doi:10.1107/S1600536812041712)
Supplement: Supplementary file 2 [file e-68-o3103-Isup2.hkl]

# 
# h,k,l, Fc-squared, Fo-squared, sigma(Fo-squared) and status flag 
# 
data_I
_shelx_title 'I in P2(1)2(1)2(1)' 
_shelx_refln_list_code          4 
_shelx_F_calc_maximum      117.84 
_exptl_crystal_F_000       552.00 
_reflns_d_resolution_high  0.6587 
 
loop_ 
 _symmetry_equiv_pos_as_xyz 
 'x, y, z' 
 '-x+1/2, -y, z+1/2' 
 '-x, y+1/2, -z+1/2' 
 'x+1/2, -y+1/2, -z' 
 
_cell_length_a     8.4974 
_cell_length_b    11.8566 
_cell_length_c    13.9580 
_cell_angle_alpha  90.000 
_cell_angle_beta   90.000 
_cell_angle_gamma  90.000 
 
_shelx_F_squared_multiplier     1.000 
 
loop_ 
 _refln_index_h 
 _refln_index_k 
 _refln_index_l 
 _refln_F_squared_calc 
 _refln_F_squared_meas 
 _refln_F_squared_sigma 
 _refln_observed_status 
   2   0   0      108.49      114.67      3.08 o 
   4   0   0     1956.00     2008.84     24.71 o 
   6   0   0      720.13      761.15     11.55 o 
   8   0   0      428.24      396.64      9.09 o 
  10   0   0        3.14        4.12      2.32 o 
  12   0   0       17.95       15.30      3.49 o 
   1   1   0      232.33      223.11      2.21 o 
   2   1   0       52.25       58.34      1.06 o 
   3   1   0     3416.89     3544.88     32.17 o 
   4   1   0        1.96        2.58      0.51 o 
   5   1   0      948.48      976.47     10.65 o 
   6   1   0      159.53      178.42      3.35 o 
   7   1   0      199.58      169.48      3.17 o 
   8   1   0      232.51      219.52      3.90 o 
   9   1   0        1.29        1.44      1.28 o 
  10   1   0       14.88       16.54      2.22 o 
  11   1   0      119.32      128.78      4.88 o 
  12   1   0        0.02        2.97      2.75 o 
   0   2   0     4247.10     4098.77     59.89 o 
   1   2   0      397.22      406.77      3.86 o 
   2   2   0      115.98      132.50      1.82 o 
   3   2   0      313.39      335.67      3.82 o 
   4   2   0      865.15      895.63      8.70 o 
   5   2   0        0.35        1.26      0.53 o 
   6   2   0      406.21      396.81      5.15 o 
   7   2   0        2.31        1.12      0.74 o 
   8   2   0        0.11       -0.21      0.76 o 
   9   2   0       51.40       43.54      2.94 o 
  10   2   0        0.16       -0.29      1.94 o 
  11   2   0       13.67       14.88      2.31 o 
  12   2   0       52.94       51.01      3.85 o 
   1   3   0      870.08      881.42      8.58 o 
   2   3   0      421.27      471.23      4.78 o 
   3   3   0       49.10       46.48      1.25 o 
   4   3   0      265.45      309.74      3.97 o 
   5   3   0        2.13        3.05      0.68 o 
   6   3   0        0.00        0.40      0.66 o 
   7   3   0      210.64      196.73      3.60 o 
   8   3   0       57.51       59.84      2.23 o 
   9   3   0        7.83        8.48      1.74 o 
  10   3   0      137.02      134.83      4.73 o 
  11   3   0      211.29      210.99      6.83 o 
  12   3   0      146.80      153.21      5.60 o 
   0   4   0     3226.60     3225.78     37.67 o 
   1   4   0      419.62      423.93      5.72 o 
   2   4   0      578.74      618.18      6.16 o 
   3   4   0      448.08      453.79      5.03 o 
   4   4   0        8.06        9.74      0.82 o 
   5   4   0       45.17       53.41      1.68 o 
   6   4   0        6.16        4.38      0.85 o 
   7   4   0      421.18      418.40      5.82 o 
   8   4   0       15.25       17.22      1.48 o 
   9   4   0        3.71        3.54      1.50 o 
  10   4   0      254.96      254.64      6.56 o 
  11   4   0        0.22        1.55      1.82 o 
  12   4   0        2.27        1.16      2.07 o 
   1   5   0      345.03      383.97      4.63 o 
   2   5   0      204.10      265.66      3.40 o 
   3   5   0       11.79       13.45      0.88 o 
   4   5   0       47.86       57.41      1.66 o 
   5   5   0      155.55      143.82      2.80 o 
   6   5   0      511.92      532.17      6.63 o 
   7   5   0       22.87       23.65      1.76 o 
   8   5   0      127.09      123.78      3.52 o 
   9   5   0        0.40        1.69      1.36 o 
  10   5   0       20.41       18.46      2.39 o 
  11   5   0        0.49        0.92      1.61 o 
  12   5   0       54.93       57.12      6.23 o 
   0   6   0     4070.80     4341.21     51.08 o 
   1   6   0     1370.02     1428.06     12.96 o 
   2   6   0       32.96       38.68      1.27 o 
   3   6   0      460.07      466.31      5.48 o 
   4   6   0       28.54       37.69      1.80 o 
   5   6   0     1020.87     1071.66     11.00 o 
   6   6   0      838.33      779.06      8.90 o 
   7   6   0       13.13       12.03      1.31 o 
   8   6   0        5.16        4.16      1.09 o 
   9   6   0        0.00       -0.29      1.28 o 
  10   6   0       10.00        8.84      2.00 o 
  11   6   0        9.33        6.80      3.00 o 
  12   6   0        9.94       13.45      3.87 o 
   1   7   0      406.57      427.02      5.45 o 
   2   7   0      473.18      448.77      5.33 o 
   3   7   0       11.63       10.48      0.92 o 
   4   7   0     1737.85     1725.32     16.18 o 
   5   7   0       41.11       36.31      1.74 o 
   6   7   0      203.15      206.46      3.88 o 
   7   7   0      186.54      160.04      3.56 o 
   8   7   0        0.58       -0.60      0.98 o 
   9   7   0        8.17        8.96      2.29 o 
  10   7   0       24.39       21.70      3.95 o 
  11   7   0        1.96        7.98      4.25 o 
   0   8   0       32.29       24.41      3.96 o 
   1   8   0     1010.84     1071.54     10.62 o 
   2   8   0      225.01      232.99      3.59 o 
   3   8   0      212.45      196.52      3.32 o 
   4   8   0      276.65      256.45      4.08 o 
   5   8   0       29.01       26.86      1.58 o 
   6   8   0        1.41       -0.71      0.81 o 
   7   8   0      147.49      143.61      3.78 o 
   8   8   0      137.90      138.89      5.13 o 
   9   8   0       28.71       28.77      4.27 o 
  10   8   0        6.23        3.75      2.77 o 
  11   8   0        2.38        6.82      5.32 o 
   1   9   0      104.02      116.35      2.51 o 
   2   9   0        7.10       11.10      1.00 o 
   3   9   0       74.41       64.50      2.14 o 
   4   9   0     1142.59     1115.83     11.64 o 
   5   9   0       55.50       59.04      2.19 o 
   6   9   0        0.55        1.03      1.35 o 
   7   9   0      128.10      130.89      3.80 o 
   8   9   0      121.20      115.82      4.29 o 
   9   9   0        5.72        8.16      3.04 o 
  10   9   0      183.41      176.45      9.05 o 
  11   9   0        0.47        0.77      3.00 o 
   0  10   0      264.73      225.94      7.22 o 
   1  10   0       95.74       91.52      2.76 o 
   2  10   0      243.37      231.01      3.89 o 
   3  10   0      167.60      163.71      3.75 o 
   4  10   0      131.71      118.48      3.34 o 
   5  10   0       57.41       57.72      3.04 o 
   6  10   0      125.78      118.36      3.60 o 
   7  10   0        8.52        9.47      1.84 o 
   8  10   0       74.47       65.78      4.66 o 
   9  10   0        0.70        0.44      2.32 o 
  10  10   0       36.52       29.93      4.82 o 
   1  11   0      144.95      134.80      2.98 o 
   2  11   0       18.26       15.99      1.29 o 
   3  11   0       33.99       26.61      2.54 o 
   4  11   0      282.10      266.52      5.32 o 
   5  11   0      134.08      133.20      4.64 o 
   6  11   0        0.10        2.45      1.50 o 
   7  11   0      103.33      111.16      4.43 o 
   8  11   0       15.38       15.77      2.80 o 
   9  11   0       73.64       77.33      6.65 o 
  10  11   0        0.71       -2.32      2.53 o 
   0  12   0       31.82       23.79      3.25 o 
   1  12   0        2.63        4.38      1.14 o 
   2  12   0        1.99        4.95      1.21 o 
   3  12   0        2.93        2.40      1.15 o 
   4  12   0       29.69       34.73      2.80 o 
   5  12   0       38.18       35.93      2.91 o 
   6  12   0        5.05        8.37      1.91 o 
   7  12   0       17.84       19.22      2.54 o 
   8  12   0        0.00        2.56      2.13 o 
   9  12   0       14.82       19.34      5.00 o 
   1  13   0       89.17       85.22      3.67 o 
   2  13   0       23.37       19.52      1.90 o 
   3  13   0        0.01        0.73      1.27 o 
   4  13   0        5.24        5.03      1.85 o 
   5  13   0       31.87       31.29      2.91 o 
   6  13   0      141.48      144.50      5.20 o 
   7  13   0        2.19        1.67      1.66 o 
   8  13   0      190.82      205.89      7.70 o 
   0  14   0        3.20        5.13      2.21 o 
   1  14   0        1.16        3.13      1.58 o 
   2  14   0      103.84      103.63      5.20 o 
   3  14   0        6.10        5.21      1.82 o 
   4  14   0       67.65       75.06      4.03 o 
   5  14   0      117.94      124.09      4.91 o 
   6  14   0      158.42      163.82      5.73 o 
   7  14   0       17.36       19.27      2.72 o 
   8  14   0       79.82       81.11      8.17 o 
   1  15   0      122.40      113.52      9.59 o 
   2  15   0      307.73      317.11      9.20 o 
   3  15   0        5.40        3.02      2.71 o 
   4  15   0      192.47      213.53      7.75 o 
   5  15   0        5.29        9.82      2.22 o 
   6  15   0       29.68       28.58      3.24 o 
   7  15   0       29.31       31.15      3.48 o 
   0  16   0      119.51      109.60     11.83 o 
   1  16   0       69.47       61.37      6.94 o 
   2  16   0        0.30       -0.09      3.81 o 
   3  16   0       22.44       22.30      3.40 o 
   4  16   0        4.25        8.13      2.69 o 
   5  16   0       18.58       19.98      3.44 o 
   1  17   0      200.20      212.26     14.58 o 
   2  17   0        7.17        6.22      3.30 o 
   3  17   0      103.08      121.44      6.75 o 
   4  17   0       45.04       53.76      5.02 o 
   0  18   0       64.83       63.34     10.11 o 
   1   0   1        8.49        5.34      0.36 o 
   2   0   1      354.97      348.14      3.47 o 
   3   0   1        4.69        4.49      0.45 o 
   4   0   1      407.73      404.46      4.55 o 
   5   0   1       74.02       82.07      1.81 o 
   6   0   1       15.20       15.04      1.06 o 
   7   0   1      381.05      386.71      5.23 o 
   8   0   1        0.72        2.23      1.34 o 
   9   0   1       39.66       42.69      2.90 o 
  10   0   1       35.52       31.68      3.05 o 
  11   0   1        0.08       -1.45      1.45 o 
  12   0   1       14.61       15.83      2.52 o 
   0   1   1      422.64      432.90      3.68 o 
   1   1   1     1160.46     1192.46      7.07 o 
   2   1   1     1783.00     1826.18     10.84 o 
   3   1   1     1127.01     1227.70      7.72 o 
   4   1   1      324.10      334.03      2.82 o 
   5   1   1      300.70      306.55      2.84 o 
   6   1   1      343.21      348.89      3.29 o 
   7   1   1       84.83       79.19      1.85 o 
   8   1   1      186.16      181.06      2.86 o 
   9   1   1       69.49       65.75      2.46 o 
  10   1   1       21.63       21.28      1.65 o 
  11   1   1      104.41      110.20      3.19 o 
  12   1   1       34.32       37.17      2.37 o 
   0   2   1     8916.69     8190.60    126.44 o 
   1   2   1     8254.22     7739.64     43.81 o 
   2   2   1     4482.17     4566.89     26.27 o 
   3   2   1      732.20      786.92      5.29 o 
   4   2   1      606.71      642.62      4.69 o 
   5   2   1       60.79       71.50      1.24 o 
   6   2   1      294.86      317.70      3.15 o 
   7   2   1      447.56      420.09      3.97 o 
   8   2   1       23.63       19.89      1.33 o 
   9   2   1        8.11        6.87      1.27 o 
  10   2   1       89.84       92.84      2.84 o 
  11   2   1       93.02       92.06      3.28 o 
  12   2   1       38.49       43.08      2.50 o 
   0   3   1      129.63      130.10      1.81 o 
   1   3   1     1189.38     1215.30      7.45 o 
   2   3   1      444.08      477.38      3.42 o 
   3   3   1      276.62      317.89      2.67 o 
   4   3   1      100.88       92.60      1.34 o 
   5   3   1      260.06      287.96      2.83 o 
   6   3   1       16.00       22.12      1.04 o 
   7   3   1      752.93      744.88      6.03 o 
   8   3   1      339.43      320.40      4.05 o 
   9   3   1      132.79      136.83      4.06 o 
  10   3   1       36.35       37.10      2.09 o 
  11   3   1       48.47       52.66      2.60 o 
  12   3   1       51.31       57.85      2.83 o 
   0   4   1     1266.89     1322.21     12.58 o 
   1   4   1       56.26       66.87      0.91 o 
   2   4   1      804.94      886.84      5.89 o 
   3   4   1     1285.92     1440.17      9.22 o 
   4   4   1       82.11       86.53      1.35 o 
   5   4   1        8.22        8.31      0.62 o 
   6   4   1       21.21       21.57      0.97 o 
   7   4   1      483.49      449.37      4.29 o 
   8   4   1       16.59       18.45      1.20 o 
   9   4   1       26.26       28.50      1.78 o 
  10   4   1       12.02       11.32      1.45 o 
  11   4   1        1.57        2.63      1.19 o 
  12   4   1        7.61       10.16      1.89 o 
   0   5   1      314.44      375.49      4.50 o 
   1   5   1      725.55      761.08      5.42 o 
   2   5   1      387.96      441.13      3.60 o 
   3   5   1      760.80      825.03      5.83 o 
   4   5   1      110.92      125.93      1.72 o 
   5   5   1      619.65      610.80      5.17 o 
   6   5   1      407.63      386.34      4.37 o 
   7   5   1      696.70      675.30      5.76 o 
   8   5   1       65.78       60.37      2.29 o 
   9   5   1       44.53       41.62      2.09 o 
  10   5   1      153.58      167.30      4.60 o 
  11   5   1       60.03       63.04      3.37 o 
  12   5   1       29.98       42.40      3.79 o 
   0   6   1        1.76        3.06      0.53 o 
   1   6   1      685.69      754.10      5.34 o 
   2   6   1      460.44      483.91      3.85 o 
   3   6   1      135.39      143.57      2.31 o 
   4   6   1      214.72      219.38      2.45 o 
   5   6   1      265.52      235.28      2.72 o 
   6   6   1      759.19      738.37      6.03 o 
   7   6   1      306.64      301.25      3.48 o 
   8   6   1       58.95       61.81      2.06 o 
   9   6   1       20.79       21.04      1.76 o 
  10   6   1       62.45       66.89      3.33 o 
  11   6   1        4.13        3.79      1.96 o 
  12   6   1       22.52       21.13      2.99 o 
   0   7   1      746.90      844.59      8.51 o 
   1   7   1      141.02      138.61      1.72 o 
   2   7   1       22.54       28.07      0.87 o 
   3   7   1       76.69       62.61      1.23 o 
   4   7   1       72.71       79.36      1.49 o 
   5   7   1      597.34      598.24      5.47 o 
   6   7   1        1.60        2.19      0.63 o 
   7   7   1       29.60       33.45      1.37 o 
   8   7   1      123.12      121.75      2.99 o 
   9   7   1       48.32       49.23      2.75 o 
  10   7   1       52.14       53.96      5.93 o 
  11   7   1      230.73      238.99      7.48 o 
   0   8   1       57.70       69.49      1.84 o 
   1   8   1      435.41      471.17      3.99 o 
   2   8   1       61.32       75.91      1.35 o 
   3   8   1       66.22       74.49      1.41 o 
   4   8   1      366.70      358.17      3.56 o 
   5   8   1      467.93      416.01      4.23 o 
   6   8   1      181.02      166.09      2.65 o 
   7   8   1       18.83       22.53      1.29 o 
   8   8   1       15.43       19.27      1.43 o 
   9   8   1       58.15       53.93      5.46 o 
  10   8   1      130.27      131.67      7.47 o 
  11   8   1       34.12       40.03      3.76 o 
   0   9   1      126.08      119.99      2.57 o 
   1   9   1      251.03      262.41      2.91 o 
   2   9   1        0.53        1.02      0.46 o 
   3   9   1      116.87      113.34      1.81 o 
   4   9   1      134.43      125.91      2.30 o 
   5   9   1       66.55       63.08      1.71 o 
   6   9   1       44.21       40.71      1.58 o 
   7   9   1       13.52       16.81      1.39 o 
   8   9   1       15.17       18.21      1.63 o 
   9   9   1       11.83        9.57      2.13 o 
  10   9   1        4.69        5.73      2.18 o 
  11   9   1       35.30       33.51      3.57 o 
   0  10   1       53.16       61.18      2.56 o 
   1  10   1      195.73      194.65      2.47 o 
   2  10   1      146.77      137.76      2.06 o 
   3  10   1      288.85      275.52      3.35 o 
   4  10   1       28.48       23.97      1.19 o 
   5  10   1       42.12       42.83      1.86 o 
   6  10   1       11.41       11.11      1.22 o 
   7  10   1        8.71        7.18      1.15 o 
   8  10   1       17.82       17.49      1.93 o 
   9  10   1       16.54       19.42      3.16 o 
  10  10   1       44.60       50.06      4.73 o 
   0  11   1       41.27       34.87      2.59 o 
   1  11   1       45.94       42.47      1.29 o 
   2  11   1       10.15       12.08      1.21 o 
   3  11   1       78.47       81.42      1.93 o 
   4  11   1        6.16        6.79      1.00 o 
   5  11   1       32.37       33.63      1.77 o 
   6  11   1       94.56      100.57      2.87 o 
   7  11   1      105.39      112.01      3.31 o 
   8  11   1      108.03      112.13      3.88 o 
   9  11   1        2.53        1.60      1.93 o 
  10  11   1        1.64        0.35      2.06 o 
   0  12   1       61.15       58.48      2.55 o 
   1  12   1      161.94      153.91      2.55 o 
   2  12   1       44.73       44.53      1.73 o 
   3  12   1       58.67       60.07      2.18 o 
   4  12   1      135.28      134.65      3.31 o 
   5  12   1      156.18      152.22      3.50 o 
   6  12   1      344.63      351.95      5.63 o 
   7  12   1       78.79       86.31      3.91 o 
   8  12   1       61.49       66.47      3.46 o 
   9  12   1       97.45       99.92      5.42 o 
   0  13   1      167.58      163.45      6.12 o 
   1  13   1       44.84       48.81      2.61 o 
   2  13   1       97.69      102.84      2.56 o 
   3  13   1       15.74       14.65      1.31 o 
   4  13   1       19.08       23.15      1.75 o 
   5  13   1       45.68       47.62      2.40 o 
   6  13   1       72.70       75.23      3.04 o 
   7  13   1       60.18       67.85      3.19 o 
   8  13   1       75.76       82.13      3.87 o 
   0  14   1       17.28       22.87      2.38 o 
   1  14   1      110.08      111.36      3.25 o 
   2  14   1       60.52       66.16      2.63 o 
   3  14   1       56.32       59.45      2.84 o 
   4  14   1       57.25       59.09      2.69 o 
   5  14   1       28.87       29.59      2.07 o 
   6  14   1       40.72       40.56      2.40 o 
   7  14   1        1.03       -0.30      1.23 o 
   8  14   1       12.16       16.00      2.42 o 
   0  15   1        0.30       -1.72      1.72 o 
   1  15   1        0.16        1.24      1.20 o 
   2  15   1       27.91       27.04      2.88 o 
   3  15   1       31.01       34.33      2.67 o 
   4  15   1       75.51       84.56      3.52 o 
   5  15   1       28.02       28.18      2.82 o 
   6  15   1       52.16       57.17      2.88 o 
   7  15   1       61.60       68.16      3.39 o 
   0  16   1       50.58       51.81      6.07 o 
   1  16   1       18.25       17.77      2.51 o 
   2  16   1       44.58       43.79      3.46 o 
   3  16   1       23.93       27.38      2.54 o 
   4  16   1        6.04        9.26      1.90 o 
   5  16   1        3.91        4.50      1.78 o 
   0  17   1       26.97       27.51      4.90 o 
   1  17   1       39.61       43.68      4.13 o 
   2  17   1       21.81       19.34      2.64 o 
   3  17   1       30.01       28.48      3.04 o 
   4  17   1        4.93        7.37      2.15 o 
   0   0   2      509.54      557.45      6.92 o 
   1   0   2    13886.17    12652.45    239.26 o 
   2   0   2      902.89      987.20      9.64 o 
   3   0   2     1973.71     2080.61     19.58 o 
   4   0   2      349.85      392.96      4.59 o 
   5   0   2        3.91        1.95      0.51 o 
   6   0   2      112.68      133.16      2.52 o 
   7   0   2      951.33      871.39     10.68 o 
   8   0   2       14.96       14.98      1.54 o 
   9   0   2        4.77        2.66      1.12 o 
  10   0   2       11.34        9.57      1.92 o 
  11   0   2       71.64       68.35      4.10 o 
  12   0   2        4.77        3.96      1.92 o 
   0   1   2    10760.34     9947.29    105.83 o 
   1   1   2     3554.90     3548.50     19.65 o 
   2   1   2     3889.47     4017.89     24.20 o 
   3   1   2      562.31      596.33      4.15 o 
   4   1   2     1059.45     1150.05      7.53 o 
   5   1   2      193.13      197.52      2.10 o 
   6   1   2      256.59      264.79      3.09 o 
   7   1   2      344.11      328.89      3.89 o 
   8   1   2       25.79       27.20      1.34 o 
   9   1   2       70.11       67.37      2.22 o 
  10   1   2       77.79       77.57      2.77 o 
  11   1   2      111.32      106.67      3.16 o 
  12   1   2       45.72       46.16      2.58 o 
   0   2   2       23.52       25.35      0.64 o 
   1   2   2     2602.55     2656.19     16.19 o 
   2   2   2     3371.64     3416.80     19.87 o 
   3   2   2     1616.84     1749.12     11.22 o 
   4   2   2      850.80      955.12      6.49 o 
   5   2   2      147.22      159.84      1.90 o 
   6   2   2      353.18      336.51      3.23 o 
   7   2   2      188.82      197.31      2.45 o 
   8   2   2      120.85      113.63      2.32 o 
   9   2   2      111.79      103.33      2.49 o 
  10   2   2        4.71        2.75      1.06 o 
  11   2   2       34.37       35.30      2.17 o 
  12   2   2       49.15       50.64      2.66 o 
   0   3   2        7.67        6.40      0.45 o 
   1   3   2      536.07      578.50      4.11 o 
   2   3   2     3045.09     3202.84     18.79 o 
   3   3   2      105.75      113.60      1.37 o 
   4   3   2      151.44      153.14      1.78 o 
   5   3   2       58.68       56.94      1.18 o 
   6   3   2      101.12       98.86      1.62 o 
   7   3   2      167.05      166.68      2.29 o 
   8   3   2      174.58      170.32      3.02 o 
   9   3   2      104.51       97.68      2.35 o 
  10   3   2        0.40       -0.42      0.97 o 
  11   3   2        5.00        4.56      1.29 o 
  12   3   2        5.01        4.04      1.46 o 
   0   4   2     1250.09     1311.74     11.53 o 
   1   4   2      782.98      836.19      6.06 o 
   2   4   2      280.85      293.98      2.44 o 
   3   4   2     1177.27     1263.16      8.56 o 
   4   4   2      143.54      147.37      1.80 o 
   5   4   2       80.73       88.37      1.49 o 
   6   4   2      184.13      186.00      2.36 o 
   7   4   2       98.06       92.13      1.99 o 
   8   4   2      144.12      132.64      2.58 o 
   9   4   2      115.69      121.42      2.61 o 
  10   4   2       50.90       54.31      2.48 o 
  11   4   2       63.99       70.66      3.21 o 
  12   4   2       15.11       10.10      1.87 o 
   0   5   2      205.72      214.76      3.15 o 
   1   5   2      960.62     1049.62      7.13 o 
   2   5   2      432.65      467.81      3.60 o 
   3   5   2      449.33      453.94      3.68 o 
   4   5   2      114.47      110.12      1.59 o 
   5   5   2      221.41      225.07      2.57 o 
   6   5   2       47.20       46.11      1.33 o 
   7   5   2      357.34      329.93      3.59 o 
   8   5   2      213.98      219.22      3.37 o 
   9   5   2       91.09       98.19      2.48 o 
  10   5   2       23.19       23.94      2.17 o 
  11   5   2       22.72       22.61      2.26 o 
  12   5   2       53.90       60.21      3.61 o 
   0   6   2        0.32        0.27      0.42 o 
   1   6   2      171.48      194.72      1.98 o 
   2   6   2      294.62      315.97      3.59 o 
   3   6   2      191.00      193.25      2.12 o 
   4   6   2      302.92      287.08      2.90 o 
   5   6   2      195.85      193.23      2.41 o 
   6   6   2      100.86      101.50      1.83 o 
   7   6   2      374.43      346.17      3.77 o 
   8   6   2       53.15       54.77      2.02 o 
   9   6   2       71.15       69.37      3.39 o 
  10   6   2       63.96       65.68      3.36 o 
  11   6   2      119.76      122.21      4.23 o 
  12   6   2       14.52       17.32      2.83 o 
   0   7   2     1572.17     1698.00     15.39 o 
   1   7   2     1741.80     1801.68     11.48 o 
   2   7   2      108.19      105.35      1.49 o 
   3   7   2       30.67       32.69      0.95 o 
   4   7   2      184.43      198.38      2.37 o 
   5   7   2      298.73      311.30      3.40 o 
   6   7   2       61.21       50.47      1.44 o 
   7   7   2       36.22       36.62      1.51 o 
   8   7   2      100.94       99.21      2.74 o 
   9   7   2        7.61        4.89      1.53 o 
  10   7   2       12.58       10.94      1.81 o 
  11   7   2       79.98       83.78      5.14 o 
   0   8   2       19.04       22.44      1.19 o 
   1   8   2      467.52      481.44      4.05 o 
   2   8   2       61.18       75.33      1.32 o 
   3   8   2     1225.53     1211.83      8.49 o 
   4   8   2      711.30      666.36      5.45 o 
   5   8   2        4.68        3.32      0.69 o 
   6   8   2      282.57      270.34      3.46 o 
   7   8   2       84.28       85.06      2.21 o 
   8   8   2       39.37       43.80      2.16 o 
   9   8   2       24.02       25.05      2.18 o 
  10   8   2        2.70       -0.46      1.66 o 
  11   8   2       41.01       45.83      4.01 o 
   0   9   2        0.00       -0.43      0.69 o 
   1   9   2      109.35      111.97      1.71 o 
   2   9   2      164.75      156.97      2.07 o 
   3   9   2      534.02      521.60      4.91 o 
   4   9   2       71.83       68.45      1.67 o 
   5   9   2        8.38        8.03      0.93 o 
   6   9   2       76.75       76.47      2.09 o 
   7   9   2       37.91       41.55      1.83 o 
   8   9   2       63.44       68.56      3.17 o 
   9   9   2       95.20       97.21      5.15 o 
  10   9   2       25.04       25.09      4.44 o 
  11   9   2       64.96       67.55      5.51 o 
   0  10   2       26.19       24.42      1.89 o 
   1  10   2      270.75      250.74      2.84 o 
   2  10   2      277.70      274.07      3.29 o 
   3  10   2      290.29      275.13      3.36 o 
   4  10   2      119.44      122.61      2.42 o 
   5  10   2       83.12       70.56      2.09 o 
   6  10   2       36.10       37.72      1.89 o 
   7  10   2        3.08        2.79      0.98 o 
   8  10   2       28.87       26.41      2.68 o 
   9  10   2       87.85       93.45      4.49 o 
  10  10   2       71.47       76.86      4.91 o 
   0  11   2      133.28      108.07      4.13 o 
   1  11   2       41.38       33.35      1.33 o 
   2  11   2       43.44       45.97      1.50 o 
   3  11   2      172.93      176.15      2.93 o 
   4  11   2      394.98      396.70      4.79 o 
   5  11   2      183.96      176.98      3.64 o 
   6  11   2      141.55      140.33      3.12 o 
   7  11   2        2.05        1.65      1.16 o 
   8  11   2       31.44       35.28      2.65 o 
   9  11   2       30.86       30.96      3.25 o 
  10  11   2       85.07      100.31      5.62 o 
   0  12   2       42.82       38.50      2.53 o 
   1  12   2      118.01      111.53      2.18 o 
   2  12   2       12.41        9.38      0.96 o 
   3  12   2       19.80       22.58      1.49 o 
   4  12   2       58.52       55.97      2.23 o 
   5  12   2        4.52        3.85      1.06 o 
   6  12   2       38.62       45.72      2.44 o 
   7  12   2       21.42       24.30      1.88 o 
   8  12   2        9.54        9.78      1.82 o 
   9  12   2       37.16       37.47      3.58 o 
   0  13   2       47.18       41.76      2.76 o 
   1  13   2        1.73        3.31      0.91 o 
   2  13   2        9.42       11.23      1.39 o 
   3  13   2        0.59       -0.36      0.84 o 
   4  13   2       72.76       77.11      2.89 o 
   5  13   2       76.91       79.45      2.98 o 
   6  13   2       24.86       24.87      1.92 o 
   7  13   2       85.43       90.32      3.60 o 
   8  13   2       45.13       52.21      3.20 o 
   0  14   2       48.96       44.88      3.84 o 
   1  14   2       32.88       33.20      1.97 o 
   2  14   2      222.35      223.57      4.32 o 
   3  14   2       95.17       96.59      3.05 o 
   4  14   2       10.65       11.61      1.67 o 
   5  14   2      101.16      102.93      3.34 o 
   6  14   2      171.74      166.45      5.18 o 
   7  14   2      112.42      115.29      3.90 o 
   8  14   2       19.83       18.77      3.81 o 
   0  15   2       48.81       47.21      4.26 o 
   1  15   2       77.86       77.76      3.52 o 
   2  15   2        0.66        0.51      1.20 o 
   3  15   2       89.52       88.98      3.46 o 
   4  15   2       53.70       51.72      2.93 o 
   5  15   2       17.49       16.12      1.94 o 
   6  15   2       13.51       15.83      1.99 o 
   7  15   2       11.63       14.17      2.83 o 
   0  16   2        1.72        1.15      2.75 o 
   1  16   2       63.04       57.71      3.78 o 
   2  16   2       35.05       34.56      3.59 o 
   3  16   2       78.55       84.72      4.59 o 
   4  16   2       40.93       48.68      3.28 o 
   5  16   2        5.84        6.49      1.66 o 
   0  17   2      266.29      277.52     12.09 o 
   1  17   2       14.71       14.22      2.85 o 
   2  17   2        6.22        8.00      2.18 o 
   3  17   2       29.00       33.82      3.13 o 
   4  17   2        8.89        9.18      2.23 o 
   1   0   3     1654.54     1676.51     14.98 o 
   2   0   3     4614.26     4754.85     38.69 o 
   3   0   3      400.00      450.07      5.38 o 
   4   0   3      582.74      714.41      8.12 o 
   5   0   3      257.11      275.91      5.16 o 
   6   0   3      575.01      572.26      7.60 o 
   7   0   3      377.00      357.77      7.21 o 
   8   0   3        0.36       -0.88      0.91 o 
   9   0   3        0.54       -1.00      1.00 o 
  10   0   3      267.08      253.87      6.46 o 
  11   0   3        6.63        5.17      2.11 o 
  12   0   3       13.29       12.63      2.38 o 
   0   1   3     3773.18     3635.45     29.53 o 
   1   1   3      496.65      533.38      3.53 o 
   2   1   3      182.85      199.71      2.08 o 
   3   1   3      447.81      464.54      3.79 o 
   4   1   3      312.55      346.88      3.08 o 
   5   1   3        9.81       13.90      0.67 o 
   6   1   3      241.52      245.63      3.97 o 
   7   1   3      522.63      507.96      5.20 o 
   8   1   3        5.98        5.97      0.87 o 
   9   1   3       17.83       19.26      1.29 o 
  10   1   3      146.63      138.45      3.93 o 
  11   1   3       70.61       69.15      2.93 o 
  12   1   3        1.17        2.14      1.30 o 
   0   2   3     3595.13     3823.26     42.84 o 
   1   2   3      533.75      554.93      4.12 o 
   2   2   3       61.98       77.75      1.04 o 
   3   2   3      602.39      636.81      4.48 o 
   4   2   3      762.11      790.97      5.56 o 
   5   2   3      258.46      263.24      2.56 o 
   6   2   3      129.98      139.08      1.95 o 
   7   2   3       75.18       71.02      1.80 o 
   8   2   3      389.22      359.38      4.39 o 
   9   2   3       82.78       85.80      2.24 o 
  10   2   3      109.10      100.87      3.46 o 
  11   2   3       25.23       22.02      1.93 o 
  12   2   3       20.73       20.98      2.10 o 
   0   3   3     1993.50     2009.73     16.96 o 
   1   3   3     1282.34     1361.11      9.33 o 
   2   3   3      126.63      143.01      1.55 o 
   3   3   3      709.78      779.40      5.39 o 
   4   3   3     1655.36     1778.62     11.27 o 
   5   3   3       60.92       56.67      1.15 o 
   6   3   3      218.21      220.39      2.50 o 
   7   3   3       35.48       30.46      1.37 o 
   8   3   3       53.29       49.29      2.02 o 
   9   3   3      113.40      114.64      3.17 o 
  10   3   3      232.06      242.71      5.60 o 
  11   3   3       78.05       72.52      4.99 o 
  12   3   3        4.08        3.60      1.55 o 
   0   4   3       51.92       55.25      1.15 o 
   1   4   3      408.94      422.73      3.37 o 
   2   4   3      443.52      455.43      3.69 o 
   3   4   3      892.98      984.23      6.65 o 
   4   4   3     1594.33     1649.77     10.64 o 
   5   4   3      144.43      129.44      1.80 o 
   6   4   3      354.92      345.40      3.75 o 
   7   4   3       13.00       13.06      1.01 o 
   8   4   3      179.98      179.07      3.76 o 
   9   4   3      154.14      153.04      2.95 o 
  10   4   3      163.43      154.99      3.91 o 
  11   4   3       17.64       16.15      2.49 o 
  12   4   3       15.67       18.97      2.23 o 
   0   5   3      299.92      337.26      3.89 o 
   1   5   3      422.27      437.13      3.60 o 
   2   5   3       11.28       10.75      0.57 o 
   3   5   3      209.69      244.73      2.43 o 
   4   5   3     1212.96     1277.18      8.64 o 
   5   5   3       69.15       89.57      1.54 o 
   6   5   3       28.66       27.04      1.09 o 
   7   5   3      305.54      281.52      3.45 o 
   8   5   3      118.62      111.93      2.97 o 
   9   5   3       18.90       17.72      1.41 o 
  10   5   3       59.89       57.03      3.13 o 
  11   5   3       55.39       55.04      3.29 o 
  12   5   3       67.40       76.17      3.94 o 
   0   6   3       46.50       44.52      1.34 o 
   1   6   3      209.25      221.41      2.35 o 
   2   6   3      149.39      155.07      1.94 o 
   3   6   3      214.58      218.67      2.49 o 
   4   6   3      117.07      109.89      1.63 o 
   5   6   3      124.38      115.72      1.81 o 
   6   6   3       14.67       11.81      0.82 o 
   7   6   3       89.79       96.67      2.01 o 
   8   6   3       30.68       27.72      1.86 o 
   9   6   3      109.67      112.95      3.03 o 
  10   6   3      232.99      233.56      5.46 o 
  11   6   3       69.09       64.77      3.49 o 
  12   6   3       74.33       82.08      5.76 o 
   0   7   3        0.59        0.19      0.64 o 
   1   7   3      104.58      120.61      1.54 o 
   2   7   3       85.93       95.54      1.82 o 
   3   7   3      282.65      256.76      3.21 o 
   4   7   3      446.73      465.07      4.08 o 
   5   7   3       47.48       42.94      1.26 o 
   6   7   3        7.09        5.58      0.78 o 
   7   7   3       79.77       71.59      2.17 o 
   8   7   3        5.58        6.99      1.19 o 
   9   7   3       79.16       85.04      2.87 o 
  10   7   3      177.87      179.33      4.87 o 
  11   7   3       40.12       43.42      4.12 o 
   0   8   3      348.13      373.46      4.77 o 
   1   8   3       91.46       87.55      2.15 o 
   2   8   3      233.01      230.31      2.73 o 
   3   8   3      241.63      217.71      2.72 o 
   4   8   3      150.71      141.72      2.46 o 
   5   8   3        9.23       10.93      0.98 o 
   6   8   3       70.02       62.30      1.93 o 
   7   8   3      108.71      105.98      2.58 o 
   8   8   3       10.73       12.43      1.56 o 
   9   8   3       30.78       32.19      2.36 o 
  10   8   3       52.94       57.28      3.92 o 
  11   8   3      188.33      196.24      7.75 o 
   0   9   3      131.12      120.48      2.50 o 
   1   9   3      409.36      404.53      3.70 o 
   2   9   3      503.03      473.46      6.11 o 
   3   9   3      228.64      220.51      2.85 o 
   4   9   3      102.31      104.33      2.19 o 
   5   9   3       96.45       97.87      2.19 o 
   6   9   3       81.98       80.72      2.15 o 
   7   9   3        5.59        5.24      1.03 o 
   8   9   3      108.45      108.20      3.04 o 
   9   9   3       95.30       95.89      3.47 o 
  10   9   3       95.10       95.24      8.77 o 
  11   9   3        5.02       10.44      7.74 o 
   0  10   3      111.85      127.18      2.72 o 
   1  10   3      131.26      140.22      2.23 o 
   2  10   3      685.93      648.14      5.80 o 
   3  10   3      158.11      142.86      2.57 o 
   4  10   3       89.85       84.60      2.08 o 
   5  10   3       36.26       37.56      1.94 o 
   6  10   3       10.20        8.19      1.05 o 
   7  10   3        7.27        9.41      1.36 o 
   8  10   3       27.80       31.18      2.25 o 
   9  10   3       37.51       39.10      3.08 o 
  10  10   3       47.09       51.90      4.78 o 
   0  11   3      247.78      243.91      4.81 o 
   1  11   3      104.90      101.97      1.99 o 
   2  11   3      294.24      300.58      3.93 o 
   3  11   3        2.65        3.29      0.81 o 
   4  11   3       20.21       21.40      1.42 o 
   5  11   3       13.53       11.92      1.14 o 
   6  11   3       17.56       18.85      1.51 o 
   7  11   3       46.97       50.33      2.47 o 
   8  11   3       18.35       19.06      2.11 o 
   9  11   3       17.73       16.51      2.41 o 
  10  11   3       13.17       16.59      2.77 o 
   0  12   3       91.56       91.55      3.12 o 
   1  12   3       90.13       95.43      2.65 o 
   2  12   3       34.83       34.84      1.58 o 
   3  12   3       47.41       43.39      1.77 o 
   4  12   3       41.66       37.24      1.90 o 
   5  12   3       27.04       29.67      1.76 o 
   6  12   3       44.24       44.94      2.21 o 
   7  12   3       88.81       91.03      3.52 o 
   8  12   3       63.61       66.85      3.54 o 
   9  12   3       66.89       69.59      4.15 o 
   0  13   3      142.40      132.20      4.46 o 
   1  13   3      114.11      117.18      2.92 o 
   2  13   3       28.95       32.54      2.08 o 
   3  13   3       22.60       22.68      1.74 o 
   4  13   3        4.71        5.31      1.11 o 
   5  13   3      117.88      117.97      3.01 o 
   6  13   3      189.32      189.91      6.01 o 
   7  13   3        9.70       10.80      1.70 o 
   8  13   3        4.05        5.76      1.72 o 
   0  14   3      213.66      219.53      5.98 o 
   1  14   3       13.14       13.26      1.61 o 
   2  14   3       68.75       71.87      2.78 o 
   3  14   3       87.19       87.34      2.95 o 
   4  14   3       84.99       86.58      3.02 o 
   5  14   3        5.58        6.20      1.52 o 
   6  14   3       27.13       24.17      1.98 o 
   7  14   3       12.99       11.81      1.96 o 
   0  15   3        0.00       -1.72      1.72 o 
   1  15   3       52.04       58.28      3.27 o 
   2  15   3       67.11       70.26      3.17 o 
   3  15   3       36.76       34.33      2.20 o 
   4  15   3      122.28      126.59      3.94 o 
   5  15   3       31.39       34.98      2.52 o 
   6  15   3       65.15       67.33      3.39 o 
   0  16   3       44.10       42.95      4.70 o 
   1  16   3        0.32       -0.28      1.39 o 
   2  16   3       74.40       72.03      5.06 o 
   3  16   3       73.95       73.16      4.85 o 
   4  16   3        1.77        0.97      1.79 o 
   5  16   3       38.75       38.92      2.69 o 
   0  17   3       28.37       26.81      3.72 o 
   1  17   3       27.30       27.99      3.07 o 
   2  17   3       51.20       58.16      3.96 o 
   3  17   3       31.09       31.22      3.15 o 
   0   0   4     1343.68     1293.40     15.82 o 
   1   0   4        0.83        1.19      0.35 o 
   2   0   4      307.29      325.46      3.85 o 
   3   0   4       73.68       65.30      4.16 o 
   4   0   4        1.99        2.02      0.61 o 
   5   0   4      528.44      552.91      7.13 o 
   6   0   4      110.04      113.06      2.89 o 
   7   0   4      128.40      108.63      3.05 o 
   8   0   4       43.65       58.09      3.14 o 
   9   0   4      164.67      153.25      4.56 o 
  10   0   4        4.85        3.27      2.23 o 
  11   0   4      136.55      135.81      5.87 o 
  12   0   4        0.68        0.09      1.71 o 
   0   1   4      124.07      145.95      1.96 o 
   1   1   4      567.47      531.96      3.82 o 
   2   1   4      472.80      466.67      3.37 o 
   3   1   4     1639.24     1861.79     12.01 o 
   4   1   4      103.83      106.47      1.68 o 
   5   1   4       13.75       15.51      0.86 o 
   6   1   4      271.32      259.22      3.25 o 
   7   1   4       81.66       82.15      1.91 o 
   8   1   4       93.22       87.08      2.18 o 
   9   1   4      159.76      156.99      3.35 o 
  10   1   4      165.47      162.41      4.13 o 
  11   1   4       71.52       78.13      3.09 o 
  12   1   4       56.60       62.62      3.18 o 
   0   2   4       10.19       14.74      0.65 o 
   1   2   4      165.43      197.94      1.72 o 
   2   2   4      171.16      189.56      1.75 o 
   3   2   4      506.30      556.02      4.07 o 
   4   2   4     1656.55     1808.79     11.38 o 
   5   2   4       23.52       27.33      0.91 o 
   6   2   4      306.08      320.95      3.88 o 
   7   2   4      323.48      321.93      4.55 o 
   8   2   4      254.88      255.53      3.67 o 
   9   2   4      171.55      154.98      3.35 o 
  10   2   4       17.61       17.66      1.59 o 
  11   2   4        5.59        5.10      1.40 o 
  12   2   4       18.99       18.43      2.27 o 
   0   3   4     1833.91     1908.02     17.28 o 
   1   3   4     1477.69     1592.81     10.30 o 
   2   3   4     3833.85     4125.36     28.29 o 
   3   3   4     2337.07     2572.54     16.32 o 
   4   3   4       47.23       56.82      1.06 o 
   5   3   4      108.68      118.81      1.63 o 
   6   3   4      120.75      123.59      2.37 o 
   7   3   4      544.97      502.54      5.27 o 
   8   3   4      401.34      379.71      5.23 o 
   9   3   4      190.66      180.39      3.21 o 
  10   3   4       16.47       16.91      1.73 o 
  11   3   4        5.77        6.32      1.67 o 
  12   3   4       10.44       11.69      1.99 o 
   0   4   4       85.48      110.55      1.78 o 
   1   4   4       97.15       96.80      1.46 o 
   2   4   4      771.98      864.50      6.99 o 
   3   4   4      905.01      948.95      6.49 o 
   4   4   4      852.51      915.17      6.48 o 
   5   4   4       64.79       68.03      1.42 o 
   6   4   4      300.45      303.84      3.14 o 
   7   4   4       94.31       84.62      1.96 o 
   8   4   4       11.23       12.85      1.14 o 
   9   4   4       79.09       83.14      2.52 o 
  10   4   4       64.87       61.71      3.36 o 
  11   4   4       32.88       31.11      2.85 o 
  12   4   4        9.09       10.90      1.98 o 
   0   5   4      977.35     1051.68      9.83 o 
   1   5   4      163.25      161.98      2.41 o 
   2   5   4       75.51       86.91      1.73 o 
   3   5   4       28.11       19.95      0.91 o 
   4   5   4      111.89      105.01      1.53 o 
   5   5   4      552.13      555.43      4.64 o 
   6   5   4        9.20       14.64      0.85 o 
   7   5   4       60.44       56.35      1.77 o 
   8   5   4      300.11      291.46      4.30 o 
   9   5   4        3.56        2.01      1.07 o 
  10   5   4       46.08       43.51      2.80 o 
  11   5   4        5.43        7.72      1.78 o 
  12   5   4        7.77       10.01      1.97 o 
   0   6   4      764.70      796.25      7.96 o 
   1   6   4       79.46       74.89      1.27 o 
   2   6   4      651.15      651.93      5.19 o 
   3   6   4      151.54      171.98      2.86 o 
   4   6   4      168.96      171.71      2.10 o 
   5   6   4      959.89      943.88      7.03 o 
   6   6   4      120.40      115.76      2.04 o 
   7   6   4      126.34      112.81      2.77 o 
   8   6   4       73.82       77.61      2.60 o 
   9   6   4       19.57       18.42      1.66 o 
  10   6   4      176.95      179.55      4.84 o 
  11   6   4       26.30       26.05      2.50 o 
   0   7   4       48.90       47.55      1.39 o 
   1   7   4      142.84      143.52      1.92 o 
   2   7   4      292.01      286.62      2.98 o 
   3   7   4      580.47      576.85      4.96 o 
   4   7   4       59.25       53.13      1.36 o 
   5   7   4      179.24      188.00      2.88 o 
   6   7   4      107.61      105.93      2.24 o 
   7   7   4       12.91       12.75      1.31 o 
   8   7   4      109.11      104.23      2.89 o 
   9   7   4       24.57       23.64      1.83 o 
  10   7   4       45.48       46.46      2.97 o 
  11   7   4       12.85       14.75      2.14 o 
   0   8   4      217.85      241.63      3.55 o 
   1   8   4       16.90       22.84      0.97 o 
   2   8   4      224.47      215.30      2.61 o 
   3   8   4      310.66      282.76      3.17 o 
   4   8   4      224.31      209.00      3.06 o 
   5   8   4      128.25      125.19      2.41 o 
   6   8   4      125.58      120.28      2.47 o 
   7   8   4       50.73       53.42      2.32 o 
   8   8   4       30.68       28.10      2.00 o 
   9   8   4       10.73       11.10      1.53 o 
  10   8   4      135.63      142.70      4.43 o 
  11   8   4       16.45       16.97      2.53 o 
   0   9   4        8.92       10.29      0.95 o 
   1   9   4        3.09        2.51      0.58 o 
   2   9   4      515.93      556.57      5.08 o 
   3   9   4      583.96      506.06      5.26 o 
   4   9   4        4.85        4.56      0.80 o 
   5   9   4      121.10      119.56      3.41 o 
   6   9   4       71.84       70.35      2.11 o 
   7   9   4       14.58       14.91      1.43 o 
   8   9   4       71.25       71.16      2.80 o 
   9   9   4       57.75       60.45      3.01 o 
  10   9   4       72.85       76.98      4.40 o 
   0  10   4      297.13      289.34      5.45 o 
   1  10   4      327.21      315.89      3.56 o 
   2  10   4       35.35       35.13      1.47 o 
   3  10   4       60.85       51.35      2.01 o 
   4  10   4      115.78      113.85      2.39 o 
   5  10   4      169.67      158.08      2.93 o 
   6  10   4       69.29       67.87      2.19 o 
   7  10   4       53.64       64.32      2.85 o 
   8  10   4      175.28      181.01      4.39 o 
   9  10   4       24.60       24.91      2.51 o 
  10  10   4        5.11        7.28      2.23 o 
   0  11   4       21.49       17.14      1.60 o 
   1  11   4      377.82      354.28      4.65 o 
   2  11   4      326.72      309.57      4.02 o 
   3  11   4       72.24       72.58      2.02 o 
   4  11   4      204.14      203.53      3.36 o 
   5  11   4       51.56       53.11      2.06 o 
   6  11   4       16.99       20.28      1.66 o 
   7  11   4       31.54       27.56      2.09 o 
   8  11   4        1.99        1.82      1.36 o 
   9  11   4       30.81       41.94      2.94 o 
   0  12   4      364.45      362.09     13.30 o 
   1  12   4      201.74      177.95      4.25 o 
   2  12   4        5.87        5.13      0.98 o 
   3  12   4      219.35      206.82      3.59 o 
   4  12   4      172.82      178.91      3.23 o 
   5  12   4      100.09      107.98      2.84 o 
   6  12   4        3.27        2.99      1.13 o 
   7  12   4       47.74       49.79      3.15 o 
   8  12   4       24.73       25.98      2.39 o 
   9  12   4       32.34       33.32      3.04 o 
   0  13   4       28.28       25.54      2.95 o 
   1  13   4      100.65       99.05      2.83 o 
   2  13   4       52.16       58.89      2.91 o 
   3  13   4       27.55       26.39      1.81 o 
   4  13   4       17.17       18.58      1.68 o 
   5  13   4       20.31       21.04      1.66 o 
   6  13   4      168.66      181.45      3.85 o 
   7  13   4        1.01        2.52      1.61 o 
   8  13   4       30.64       30.82      2.68 o 
   0  14   4       11.16       11.28      1.97 o 
   1  14   4       69.81       71.45      2.74 o 
   2  14   4       36.95       34.46      2.27 o 
   3  14   4       21.07       22.38      1.82 o 
   4  14   4       79.52       82.76      3.07 o 
   5  14   4      105.88      102.52      3.38 o 
   6  14   4       50.14       52.54      4.10 o 
   7  14   4       55.84       65.10      3.54 o 
   0  15   4        0.43        0.07      1.78 o 
   1  15   4       93.76       95.18      4.21 o 
   2  15   4        6.71        6.80      1.53 o 
   3  15   4       66.69       65.74      3.17 o 
   4  15   4       70.36       67.49      3.58 o 
   5  15   4       68.13       68.47      3.36 o 
   6  15   4       48.31       50.93      3.29 o 
   0  16   4       52.96       54.18      4.68 o 
   1  16   4        4.13        6.39      1.73 o 
   2  16   4       30.90       31.20      2.64 o 
   3  16   4       55.63       53.40      3.33 o 
   4  16   4        1.42        2.52      1.79 o 
   5  16   4       12.88       14.92      2.11 o 
   0  17   4        4.83        4.06      2.52 o 
   1  17   4       54.28       55.17      3.42 o 
   2  17   4      160.71      175.39      6.60 o 
   3  17   4       38.80       46.43      3.72 o 
   1   0   5       66.99       57.04      1.53 o 
   2   0   5        2.83        1.82      0.42 o 
   3   0   5      743.54      820.96      8.98 o 
   4   0   5       11.20       14.02      1.07 o 
   5   0   5       29.06       34.52      1.69 o 
   6   0   5       39.28       38.11      2.00 o 
   7   0   5       14.18       19.39      1.65 o 
   8   0   5       40.38       37.18      2.37 o 
   9   0   5       16.05       15.85      1.82 o 
  10   0   5      196.67      185.84      4.88 o 
  11   0   5      178.28      172.04      6.35 o 
  12   0   5       39.26       41.38      4.26 o 
   0   1   5     1006.50     1072.86      9.68 o 
   1   1   5      638.06      641.45      4.44 o 
   2   1   5      354.12      399.23      3.08 o 
   3   1   5      300.56      351.99      2.86 o 
   4   1   5      229.48      226.05      2.66 o 
   5   1   5      393.56      421.26      4.23 o 
   6   1   5      150.85      148.90      2.41 o 
   7   1   5      204.70      188.35      2.93 o 
   8   1   5       48.38       44.33      1.76 o 
   9   1   5        8.79       10.19      1.20 o 
  10   1   5      144.13      135.62      3.27 o 
  11   1   5      104.20      106.43      3.63 o 
  12   1   5      141.60      145.16      4.21 o 
   0   2   5       40.98       55.40      1.31 o 
   1   2   5      189.45      207.19      1.89 o 
   2   2   5      899.28      948.98      6.28 o 
   3   2   5      659.38      705.51      5.02 o 
   4   2   5       64.18       68.40      1.06 o 
   5   2   5      717.76      743.36      6.37 o 
   6   2   5      116.39      110.57      2.21 o 
   7   2   5       39.96       37.94      1.54 o 
   8   2   5      103.37       86.62      2.47 o 
   9   2   5      104.14      101.47      2.44 o 
  10   2   5       41.84       41.67      2.10 o 
  11   2   5       15.47       14.98      1.80 o 
  12   2   5       93.06       95.53      4.28 o 
   0   3   5        1.59        3.48      0.48 o 
   1   3   5      655.56      709.18      5.71 o 
   2   3   5      149.50      162.95      1.86 o 
   3   3   5      203.26      220.30      2.27 o 
   4   3   5      783.97      796.29      5.75 o 
   5   3   5       87.35       84.29      1.35 o 
   6   3   5       20.25       22.85      1.15 o 
   7   3   5       33.00       22.80      1.26 o 
   8   3   5       94.48       86.23      2.17 o 
   9   3   5       48.80       47.81      2.10 o 
  10   3   5      166.12      162.66      3.48 o 
  11   3   5       39.48       43.66      2.91 o 
  12   3   5       32.72       34.53      2.84 o 
   0   4   5      476.93      515.52      5.42 o 
   1   4   5     1432.06     1519.54     10.13 o 
   2   4   5     1143.33     1211.70      8.94 o 
   3   4   5      295.34      319.87      3.05 o 
   4   4   5       38.96       43.28      1.24 o 
   5   4   5      357.24      392.98      3.58 o 
   6   4   5        7.79       10.75      0.87 o 
   7   4   5      332.31      330.18      4.08 o 
   8   4   5      178.30      197.99      3.49 o 
   9   4   5      172.60      173.66      3.44 o 
  10   4   5        3.59        3.93      1.24 o 
  11   4   5      163.33      168.65      4.83 o 
  12   4   5       29.05       30.39      2.71 o 
   0   5   5        0.42        1.99      0.52 o 
   1   5   5       15.41       13.89      0.77 o 
   2   5   5     1062.48     1104.78      8.85 o 
   3   5   5      114.95      136.77      2.10 o 
   4   5   5      177.51      200.25      2.40 o 
   5   5   5      324.84      323.88      3.88 o 
   6   5   5       86.48       78.34      1.95 o 
   7   5   5       74.54       61.60      2.03 o 
   8   5   5       69.02       61.66      2.82 o 
   9   5   5      122.84      123.14      3.44 o 
  10   5   5       16.33       15.05      1.60 o 
  11   5   5       49.08       45.39      2.99 o 
  12   5   5      104.53      116.41      8.44 o 
   0   6   5      228.22      263.35      3.80 o 
   1   6   5      269.21      270.38      3.02 o 
   2   6   5      157.17      144.01      2.59 o 
   3   6   5       95.94       80.28      1.72 o 
   4   6   5       94.33       95.66      1.90 o 
   5   6   5      651.85      615.99      5.90 o 
   6   6   5       49.13       57.93      1.74 o 
   7   6   5       45.44       42.64      2.56 o 
   8   6   5       16.11       16.44      1.69 o 
   9   6   5      210.50      218.02      4.34 o 
  10   6   5       15.55       16.17      1.80 o 
  11   6   5       78.05       77.15      3.91 o 
   0   7   5      171.70      177.13      2.79 o 
   1   7   5      310.06      289.60      3.34 o 
   2   7   5       27.64       31.12      1.19 o 
   3   7   5       81.54       83.60      1.80 o 
   4   7   5      281.42      241.63      3.26 o 
   5   7   5       57.97       40.56      1.57 o 
   6   7   5       20.55       20.08      1.23 o 
   7   7   5      134.70      125.11      3.04 o 
   8   7   5       21.14       21.83      1.71 o 
   9   7   5       11.65        9.55      1.48 o 
  10   7   5       71.69       78.04      3.45 o 
  11   7   5      110.92      116.65      5.16 o 
   0   8   5      362.08      355.80      4.62 o 
   1   8   5      165.20      166.17      2.23 o 
   2   8   5       63.32       60.98      1.58 o 
   3   8   5      375.29      347.28      4.05 o 
   4   8   5        1.65        0.68      0.64 o 
   5   8   5      137.55      130.38      2.89 o 
   6   8   5       83.94       83.60      2.11 o 
   7   8   5      165.42      157.19      3.49 o 
   8   8   5      295.69      305.79      5.16 o 
   9   8   5       44.35       42.08      2.36 o 
  10   8   5       63.14       59.64      3.09 o 
  11   8   5       39.07       44.41      3.90 o 
   0   9   5        2.77        2.36      1.14 o 
   1   9   5      406.87      385.62      4.18 o 
   2   9   5      142.99      122.49      2.37 o 
   3   9   5      817.87      784.30      7.20 o 
   4   9   5       65.28       59.35      1.93 o 
   5   9   5      117.91      100.69      2.31 o 
   6   9   5       44.41       45.79      1.86 o 
   7   9   5      135.24      150.94      4.53 o 
   8   9   5        2.35        1.49      1.10 o 
   9   9   5       49.58       49.59      2.60 o 
  10   9   5       30.19       31.09      2.99 o 
   0  10   5      240.67      248.29      4.72 o 
   1  10   5      294.08      270.13      3.51 o 
   2  10   5      141.43      141.04      2.55 o 
   3  10   5       10.39       10.14      1.01 o 
   4  10   5       14.77       13.60      1.13 o 
   5  10   5       31.47       30.75      1.58 o 
   6  10   5       48.75       49.90      2.05 o 
   7  10   5        4.72        3.63      1.15 o 
   8  10   5       49.50       51.89      2.55 o 
   9  10   5       13.19       13.73      2.21 o 
  10  10   5       37.89       44.75      3.88 o 
   0  11   5       95.41       95.01      3.67 o 
   1  11   5       56.88       55.88      1.99 o 
   2  11   5      107.13      101.25      3.31 o 
   3  11   5      599.23      601.35      6.30 o 
   4  11   5       11.58        8.51      1.06 o 
   5  11   5       91.24       88.66      2.44 o 
   6  11   5       14.95       16.70      1.38 o 
   7  11   5      124.06      132.55      3.75 o 
   8  11   5        2.18        1.77      1.29 o 
   9  11   5       14.37       16.56      1.94 o 
   0  12   5      391.21      380.82     10.48 o 
   1  12   5       84.35       75.39      2.60 o 
   2  12   5       40.70       40.46      1.89 o 
   3  12   5       81.75       74.78      2.41 o 
   4  12   5       50.72       54.39      2.26 o 
   5  12   5       22.16       21.28      1.50 o 
   6  12   5       10.04        7.65      1.41 o 
   7  12   5        5.06        3.07      1.40 o 
   8  12   5       14.59       14.23      2.11 o 
   9  12   5        1.59        1.32      1.93 o 
   0  13   5       78.51       76.58      3.88 o 
   1  13   5       90.09       94.32      2.92 o 
   2  13   5       98.96       99.84      3.88 o 
   3  13   5       18.74       18.43      1.73 o 
   4  13   5      151.54      154.09      3.98 o 
   5  13   5       18.75       12.68      1.55 o 
   6  13   5       11.48       11.80      1.72 o 
   7  13   5       17.09       18.95      2.70 o 
   8  13   5       10.21       12.55      2.21 o 
   0  14   5        5.29        2.97      1.64 o 
   1  14   5      181.31      174.44      3.90 o 
   2  14   5        0.48       -0.21      0.99 o 
   3  14   5       56.26       56.74      2.89 o 
   4  14   5       38.54       42.55      2.42 o 
   5  14   5      222.79      218.13      4.62 o 
   6  14   5       16.64       17.46      3.25 o 
   7  14   5        0.95        0.19      1.67 o 
   0  15   5       27.06       29.77      2.92 o 
   1  15   5       61.45       61.56      3.06 o 
   2  15   5       30.56       32.05      2.34 o 
   3  15   5       30.30       34.15      2.77 o 
   4  15   5       24.62       24.94      2.22 o 
   5  15   5       15.65       18.09      2.21 o 
   6  15   5       44.17       47.87      3.55 o 
   0  16   5       21.87       17.86      3.16 o 
   1  16   5       53.68       55.75      3.41 o 
   2  16   5       11.98       11.64      1.82 o 
   3  16   5        3.85        7.38      1.64 o 
   4  16   5        0.51        0.53      1.49 o 
   5  16   5       66.78       71.42      4.37 o 
   0  17   5       12.57        8.31      2.73 o 
   1  17   5       55.08       60.39      3.62 o 
   2  17   5       82.19       92.27      4.41 o 
   0   0   6      856.44     1019.13     13.36 o 
   1   0   6        2.61       -0.38      0.38 o 
   2   0   6      975.82      985.17      9.31 o 
   3   0   6      315.94      309.96      4.09 o 
   4   0   6      181.86      179.36      3.34 o 
   5   0   6        3.13        7.73      0.99 o 
   6   0   6       31.54       25.72      1.73 o 
   7   0   6       37.20       30.42      1.98 o 
   8   0   6        0.63        0.22      1.07 o 
   9   0   6        2.97        2.56      1.25 o 
  10   0   6       59.42       63.24      3.35 o 
  11   0   6        0.09       -0.24      1.94 o 
  12   0   6      127.59      132.35      7.42 o 
   0   1   6     3174.41     3356.97     28.04 o 
   1   1   6      485.75      495.77      3.73 o 
   2   1   6      433.23      488.73      3.74 o 
   3   1   6      251.34      267.60      2.53 o 
   4   1   6       13.83        9.55      0.70 o 
   5   1   6      659.39      638.21      5.76 o 
   6   1   6      278.96      278.97      3.73 o 
   7   1   6      340.49      334.51      4.14 o 
   8   1   6       49.94       44.68      1.79 o 
   9   1   6       84.56       83.02      2.32 o 
  10   1   6       37.30       41.76      2.12 o 
  11   1   6       39.31       40.33      2.77 o 
  12   1   6       49.91       48.29      3.67 o 
   0   2   6       47.32       51.93      1.30 o 
   1   2   6      589.30      629.97      4.52 o 
   2   2   6      370.52      387.60      3.15 o 
   3   2   6      398.42      422.67      3.44 o 
   4   2   6      128.35      132.47      1.69 o 
   5   2   6       12.95       17.11      0.94 o 
   6   2   6      320.19      295.86      3.90 o 
   7   2   6       32.94       35.27      1.51 o 
   8   2   6       26.74       27.75      2.27 o 
   9   2   6       42.13       36.05      1.88 o 
  10   2   6      303.57      303.05      5.85 o 
  11   2   6      146.14      144.11      4.40 o 
  12   2   6       41.10       50.87      3.25 o 
   0   3   6      836.66      944.41      8.98 o 
   1   3   6      452.95      485.66      3.97 o 
   2   3   6       91.95       94.55      1.41 o 
   3   3   6       31.69       24.44      0.86 o 
   4   3   6      715.23      767.79      5.65 o 
   5   3   6      104.73      123.48      1.66 o 
   6   3   6      338.23      348.02      5.61 o 
   7   3   6      512.85      472.37      5.68 o 
   8   3   6       52.45       54.76      2.08 o 
   9   3   6       46.77       48.24      2.14 o 
  10   3   6       20.22       19.99      1.75 o 
  11   3   6       22.42       23.84      3.06 o 
  12   3   6       19.29       18.61      2.28 o 
   0   4   6      378.62      362.07      4.61 o 
   1   4   6     1121.86     1222.53      9.44 o 
   2   4   6      312.61      321.74      3.05 o 
   3   4   6      366.32      427.20      3.84 o 
   4   4   6      136.34      157.90      1.88 o 
   5   4   6      669.56      720.30      5.58 o 
   6   4   6      159.66      139.37      2.37 o 
   7   4   6       17.25       18.77      1.30 o 
   8   4   6      174.48      168.43      3.26 o 
   9   4   6       57.31       59.53      2.56 o 
  10   4   6       50.13       50.82      3.91 o 
  11   4   6       16.28       19.70      2.18 o 
  12   4   6       49.89       47.69      3.19 o 
   0   5   6      372.93      423.37      4.90 o 
   1   5   6       16.75       20.36      1.06 o 
   2   5   6       95.82       96.39      1.73 o 
   3   5   6      159.37      156.98      2.32 o 
   4   5   6      205.83      197.69      2.43 o 
   5   5   6      689.80      669.38      5.74 o 
   6   5   6      287.39      264.87      4.47 o 
   7   5   6      169.19      155.19      3.31 o 
   8   5   6       90.49       90.54      4.21 o 
   9   5   6       76.70       77.92      2.91 o 
  10   5   6       14.83       16.64      1.72 o 
  11   5   6        5.09        5.47      2.37 o 
   0   6   6      440.50      429.90      5.05 o 
   1   6   6       63.81       57.93      1.36 o 
   2   6   6      338.25      330.58      3.64 o 
   3   6   6       88.13       88.38      2.55 o 
   4   6   6      410.66      389.06      4.27 o 
   5   6   6       26.68       34.15      1.42 o 
   6   6   6      104.67      107.13      2.69 o 
   7   6   6      171.59      161.34      3.45 o 
   8   6   6      190.37      187.66      4.38 o 
   9   6   6       17.75       15.74      1.64 o 
  10   6   6      119.78      127.12      3.55 o 
  11   6   6       78.01       81.69      4.06 o 
   0   7   6       11.54        9.23      0.95 o 
   1   7   6      268.10      262.22      2.80 o 
   2   7   6        4.68        5.13      0.69 o 
   3   7   6      364.38      362.29      4.09 o 
   4   7   6      102.68       83.08      2.14 o 
   5   7   6      145.50      135.24      2.66 o 
   6   7   6      343.28      332.96      4.57 o 
   7   7   6      173.58      159.90      3.51 o 
   8   7   6        7.60       10.15      1.46 o 
   9   7   6       10.96       10.99      1.53 o 
  10   7   6       42.30       43.70      2.52 o 
  11   7   6       12.00       15.48      2.19 o 
   0   8   6       67.74       69.53      1.75 o 
   1   8   6      478.09      488.97      4.88 o 
   2   8   6      324.14      308.21      3.90 o 
   3   8   6      283.21      257.91      3.44 o 
   4   8   6      217.17      201.88      3.10 o 
   5   8   6      140.32      132.16      2.56 o 
   6   8   6      410.96      392.90      5.19 o 
   7   8   6       14.06       13.50      1.46 o 
   8   8   6       14.00       14.93      1.59 o 
   9   8   6       31.45       34.80      2.27 o 
  10   8   6       38.23       49.52      2.92 o 
   0   9   6      100.84       95.43      2.70 o 
   1   9   6      185.86      166.65      2.60 o 
   2   9   6      239.87      221.67      3.17 o 
   3   9   6       29.12       23.18      1.26 o 
   4   9   6      231.38      199.61      3.18 o 
   5   9   6      154.53      150.66      2.84 o 
   6   9   6      306.53      300.95      4.54 o 
   7   9   6       40.15       35.00      2.06 o 
   8   9   6       36.37       33.58      2.10 o 
   9   9   6       15.50       16.05      1.78 o 
  10   9   6       16.65       16.28      2.12 o 
   0  10   6      340.64      311.10      6.60 o 
   1  10   6      388.68      379.64      4.80 o 
   2  10   6      182.84      193.84      3.40 o 
   3  10   6      216.86      204.48      3.72 o 
   4  10   6       45.08       41.91      1.75 o 
   5  10   6       61.16       60.41      2.14 o 
   6  10   6       34.58       35.11      1.89 o 
   7  10   6       25.02       22.74      1.79 o 
   8  10   6        0.76       -0.18      1.12 o 
   9  10   6       21.10       27.14      2.29 o 
  10  10   6        7.02        6.95      2.35 o 
   0  11   6       26.95       22.45      2.20 o 
   1  11   6      180.92      190.77      3.72 o 
   2  11   6      227.33      210.95      3.61 o 
   3  11   6       15.50       15.66      1.61 o 
   4  11   6       98.76       95.25      2.43 o 
   5  11   6       74.37       83.68      2.42 o 
   6  11   6        6.04        6.08      1.18 o 
   7  11   6       70.66       63.67      2.84 o 
   8  11   6       80.87       74.21      4.10 o 
   9  11   6       16.09       13.81      2.51 o 
   0  12   6      125.19      110.18      4.70 o 
   1  12   6      126.15      120.82      3.09 o 
   2  12   6       46.76       47.10      2.57 o 
   3  12   6       18.03       14.18      1.35 o 
   4  12   6        2.13        2.59      0.96 o 
   5  12   6      107.52      110.62      2.73 o 
   6  12   6      450.58      467.85      6.79 o 
   7  12   6        1.31        0.04      1.49 o 
   8  12   6       19.78       23.03      2.21 o 
   0  13   6        0.50        0.52      1.40 o 
   1  13   6       66.06       64.60      2.70 o 
   2  13   6        4.27        4.18      1.16 o 
   3  13   6       55.71       58.40      2.88 o 
   4  13   6       21.94       20.10      1.62 o 
   5  13   6       32.00       29.47      2.04 o 
   6  13   6        9.37        7.73      1.76 o 
   7  13   6        2.44        1.58      1.49 o 
   8  13   6       23.70       25.76      3.03 o 
   0  14   6       86.98       86.53      4.36 o 
   1  14   6      273.39      267.84      4.97 o 
   2  14   6       12.42       12.65      1.72 o 
   3  14   6       98.31       99.09      3.74 o 
   4  14   6        8.22        7.75      1.58 o 
   5  14   6       12.55       12.68      1.86 o 
   6  14   6       79.17       75.91      3.76 o 
   7  14   6       29.24       29.55      2.83 o 
   0  15   6      269.88      283.08      8.40 o 
   1  15   6        9.56       12.96      1.59 o 
   2  15   6       87.48       87.42      3.65 o 
   3  15   6       50.81       52.80      4.18 o 
   4  15   6      117.41      129.93      4.79 o 
   5  15   6        6.58        9.25      1.75 o 
   6  15   6        7.17        7.68      2.30 o 
   0  16   6        1.76        0.64      2.12 o 
   1  16   6       18.52       16.05      1.95 o 
   2  16   6       52.31       58.90      3.19 o 
   3  16   6      121.00      135.39      5.78 o 
   4  16   6      120.74      126.01      4.17 o 
   0  17   6        1.27       -0.72      2.13 o 
   1  17   6       26.74       25.99      2.64 o 
   2  17   6       29.80       31.93      2.83 o 
   1   0   7      562.20      572.27      6.82 o 
   2   0   7      908.92      956.08      9.28 o 
   3   0   7       34.63       34.97      1.25 o 
   4   0   7      786.51      750.41      8.97 o 
   5   0   7       28.98       20.73      1.52 o 
   6   0   7      148.54      137.78      3.41 o 
   7   0   7      111.54      122.21      3.42 o 
   8   0   7       40.12       45.42      2.55 o 
   9   0   7        0.00        0.97      1.14 o 
  10   0   7        0.96        0.79      1.34 o 
  11   0   7       50.03       54.77      4.47 o 
  12   0   7      465.38      479.14     15.53 o 
   0   1   7       19.78       17.38      0.97 o 
   1   1   7      130.47      129.18      1.58 o 
   2   1   7      142.69      166.34      1.86 o 
   3   1   7      220.45      225.38      2.28 o 
   4   1   7      114.95      109.60      1.61 o 
   5   1   7       96.68       98.03      2.11 o 
   6   1   7      196.33      185.32      2.81 o 
   7   1   7      115.05      114.90      2.34 o 
   8   1   7       31.90       29.64      1.65 o 
   9   1   7       38.35       33.90      1.73 o 
  10   1   7       14.91       16.91      1.74 o 
  11   1   7       44.15       46.15      4.59 o 
  12   1   7       10.50       11.59      2.26 o 
   0   2   7       58.69       64.57      1.57 o 
   1   2   7       62.73       71.61      1.20 o 
   2   2   7      708.36      787.17      5.63 o 
   3   2   7       73.95       90.12      1.34 o 
   4   2   7       67.46       68.99      1.23 o 
   5   2   7      138.09      129.90      2.18 o 
   6   2   7      683.54      612.73      5.93 o 
   7   2   7      239.54      203.95      3.15 o 
   8   2   7       62.28       68.78      2.24 o 
   9   2   7       22.00       23.73      1.60 o 
  10   2   7       25.65       24.63      1.89 o 
  11   2   7       32.94       32.16      2.60 o 
  12   2   7      127.00      141.86      5.37 o 
   0   3   7     1239.68     1304.08     12.08 o 
   1   3   7      268.30      306.82      2.75 o 
   2   3   7      167.50      168.53      1.84 o 
   3   3   7      187.55      213.73      2.22 o 
   4   3   7      246.16      274.77      3.19 o 
   5   3   7      268.54      272.87      3.30 o 
   6   3   7      195.88      188.23      2.84 o 
   7   3   7       62.67       66.18      2.11 o 
   8   3   7       60.55       65.10      2.28 o 
   9   3   7      122.75      131.92      4.44 o 
  10   3   7       60.63       60.87      3.07 o 
  11   3   7       43.82       43.39      2.96 o 
   0   4   7      355.51      363.10      4.44 o 
   1   4   7      157.89      157.49      1.83 o 
   2   4   7      119.34      115.55      1.68 o 
   3   4   7      154.52      147.25      2.31 o 
   4   4   7      393.91      405.45      3.91 o 
   5   4   7       80.14       71.87      1.68 o 
   6   4   7      165.00      142.47      2.70 o 
   7   4   7      182.23      156.51      3.32 o 
   8   4   7       34.16       38.32      2.07 o 
   9   4   7        4.36        6.81      1.29 o 
  10   4   7       29.44       30.55      2.20 o 
  11   4   7       54.93       55.62      3.35 o 
   0   5   7      578.48      591.49      6.46 o 
   1   5   7      210.89      201.61      2.43 o 
   2   5   7      106.64      113.88      1.95 o 
   3   5   7       42.04       44.32      1.36 o 
   4   5   7       15.91       15.42      0.97 o 
   5   5   7      247.00      219.04      3.34 o 
   6   5   7       92.72       94.03      2.52 o 
   7   5   7       46.30       46.33      2.19 o 
   8   5   7      125.82      127.67      4.02 o 
   9   5   7       46.11       38.30      2.24 o 
  10   5   7       50.52       48.09      2.59 o 
  11   5   7       92.36       93.87      4.33 o 
   0   6   7        9.22       15.35      1.13 o 
   1   6   7      408.66      392.75      4.06 o 
   2   6   7      739.99      742.44      6.51 o 
   3   6   7      104.31      100.63      1.97 o 
   4   6   7      289.33      266.62      3.65 o 
   5   6   7      263.45      229.17      3.26 o 
   6   6   7      129.03      136.92      3.09 o 
   7   6   7       32.10       29.74      1.83 o 
   8   6   7      111.74      112.81      3.65 o 
   9   6   7      152.68      146.57      3.69 o 
  10   6   7        5.17        5.02      1.41 o 
  11   6   7       34.40       34.29      2.82 o 
   0   7   7      157.55      146.43      2.60 o 
   1   7   7       50.38       41.55      1.36 o 
   2   7   7       60.04       53.12      2.37 o 
   3   7   7      345.90      306.97      3.77 o 
   4   7   7      100.46       90.18      2.05 o 
   5   7   7      238.20      208.90      3.19 o 
   6   7   7      243.14      229.60      4.12 o 
   7   7   7       36.89       34.40      2.48 o 
   8   7   7       91.31       85.47      3.27 o 
   9   7   7       36.14       31.88      2.16 o 
  10   7   7       11.35       12.52      1.67 o 
  11   7   7       28.70       30.88      2.72 o 
   0   8   7      341.02      355.97      5.57 o 
   1   8   7       43.83       43.97      1.43 o 
   2   8   7      152.81      150.11      2.52 o 
   3   8   7        6.22        6.94      0.84 o 
   4   8   7       19.74       19.13      1.21 o 
   5   8   7       55.80       51.93      1.90 o 
   6   8   7      141.73      131.88      3.15 o 
   7   8   7       17.38       18.02      1.63 o 
   8   8   7       40.22       40.48      2.28 o 
   9   8   7       28.89       26.02      2.06 o 
  10   8   7       11.72       11.53      1.69 o 
   0   9   7        0.00       -1.02      1.02 o 
   1   9   7      247.07      226.39      3.85 o 
   2   9   7      109.59      103.30      2.33 o 
   3   9   7       30.99       29.14      1.53 o 
   4   9   7      179.56      172.98      3.00 o 
   5   9   7       31.72       32.98      1.62 o 
   6   9   7       28.44       28.71      1.84 o 
   7   9   7       19.25       18.61      1.82 o 
   8   9   7      249.53      246.03      4.82 o 
   9   9   7       51.05       47.16      2.69 o 
  10   9   7        6.63        5.21      1.47 o 
   0  10   7       78.71       74.43      3.35 o 
   1  10   7      102.67       96.94      2.60 o 
   2  10   7        8.31        6.96      0.99 o 
   3  10   7        7.33        5.17      0.89 o 
   4  10   7      115.15      111.77      3.24 o 
   5  10   7       15.00       15.17      1.25 o 
   6  10   7       52.91       57.84      2.67 o 
   7  10   7       15.71       22.89      1.84 o 
   8  10   7       82.68       83.04      3.52 o 
   9  10   7       46.99       52.94      2.79 o 
   0  11   7        5.15        2.42      1.36 o 
   1  11   7      247.60      222.97      4.11 o 
   2  11   7      194.61      187.70      3.78 o 
   3  11   7       18.73       15.29      1.34 o 
   4  11   7        9.03        8.93      1.09 o 
   5  11   7        3.85        2.52      0.92 o 
   6  11   7       12.67       12.44      1.49 o 
   7  11   7       26.27       27.54      2.03 o 
   8  11   7       50.46       55.77      3.31 o 
   9  11   7        3.82        2.56      1.64 o 
   0  12   7      151.01      142.08      4.75 o 
   1  12   7       66.20       64.84      2.63 o 
   2  12   7      100.28      102.29      2.93 o 
   3  12   7       25.35       25.62      1.91 o 
   4  12   7       36.77       41.82      2.09 o 
   5  12   7       13.00       14.48      1.58 o 
   6  12   7       19.78       22.58      1.86 o 
   7  12   7       24.72       27.76      2.26 o 
   8  12   7       38.47       37.55      2.66 o 
   0  13   7      133.64      114.96      4.49 o 
   1  13   7      125.21      138.74      3.51 o 
   2  13   7      138.53      137.84      3.51 o 
   3  13   7      130.35      122.99      3.69 o 
   4  13   7       59.01       63.26      2.81 o 
   5  13   7       45.35       46.81      2.53 o 
   6  13   7      160.05      160.92      6.66 o 
   7  13   7       15.35       16.33      2.15 o 
   0  14   7        0.11       -0.23      1.53 o 
   1  14   7       97.08       99.70      3.83 o 
   2  14   7       57.13       59.04      2.77 o 
   3  14   7       37.71       41.67      2.37 o 
   4  14   7      192.50      190.49      5.54 o 
   5  14   7       29.59       33.51      2.68 o 
   6  14   7       77.40       77.06      6.79 o 
   0  15   7       18.30       21.89      2.79 o 
   1  15   7       82.58       77.26      3.14 o 
   2  15   7       76.50       78.87      3.57 o 
   3  15   7        7.72        7.18      1.63 o 
   4  15   7        3.93        3.05      1.50 o 
   5  15   7      101.67      105.26      4.43 o 
   0  16   7       10.15       10.79      2.81 o 
   1  16   7       15.19       14.23      1.91 o 
   2  16   7        3.59        3.73      1.56 o 
   3  16   7       25.90       30.36      2.49 o 
   4  16   7       10.17       10.72      1.86 o 
   0   0   8       40.13       40.76      2.58 o 
   1   0   8       95.57      117.37      2.24 o 
   2   0   8      443.91      483.63      5.60 o 
   3   0   8     1632.41     1672.88     15.37 o 
   4   0   8      421.77      394.93      5.17 o 
   5   0   8     1966.76     1743.66     18.38 o 
   6   0   8        0.00        1.11      0.92 o 
   7   0   8       15.89       20.23      1.76 o 
   8   0   8       12.21       10.53      1.51 o 
   9   0   8        5.25        5.61      1.52 o 
  10   0   8        0.43        1.76      1.61 o 
  11   0   8        0.43       -0.13      1.69 o 
   0   1   8     1487.34     1598.42     14.56 o 
   1   1   8      494.40      535.27      4.23 o 
   2   1   8     1061.04     1073.85      7.40 o 
   3   1   8      381.82      352.92      3.21 o 
   4   1   8        1.52        2.57      0.44 o 
   5   1   8      222.97      229.14      3.07 o 
   6   1   8      172.17      165.43      2.69 o 
   7   1   8       69.75       65.52      1.93 o 
   8   1   8       50.50       55.39      2.02 o 
   9   1   8       36.20       37.54      1.95 o 
  10   1   8       79.97       84.02      2.87 o 
  11   1   8       11.38        8.04      1.81 o 
   0   2   8     1526.44     1581.97     14.46 o 
   1   2   8      131.84      146.54      1.80 o 
   2   2   8      181.81      213.54      2.27 o 
   3   2   8      218.46      246.25      2.54 o 
   4   2   8      250.96      244.12      2.94 o 
   5   2   8      465.71      469.76      5.63 o 
   6   2   8       25.84       26.39      1.34 o 
   7   2   8        6.17        9.18      1.04 o 
   8   2   8       60.55       56.61      3.19 o 
   9   2   8      170.80      162.92      3.63 o 
  10   2   8       43.81       39.90      2.32 o 
  11   2   8       18.92       20.16      2.06 o 
   0   3   8        1.81        2.93      0.62 o 
   1   3   8       81.22       88.41      1.37 o 
   2   3   8       57.70       61.88      1.12 o 
   3   3   8        1.60        0.74      0.41 o 
   4   3   8        4.66        4.60      0.54 o 
   5   3   8       53.45       52.71      1.82 o 
   6   3   8      113.81       99.61      2.31 o 
   7   3   8       29.83       31.71      2.05 o 
   8   3   8       44.97       40.55      2.14 o 
   9   3   8       62.25       57.01      2.58 o 
  10   3   8       15.21       13.70      1.63 o 
  11   3   8       21.50       24.46      2.22 o 
   0   4   8       98.90      116.09      2.26 o 
   1   4   8      111.93      115.93      1.56 o 
   2   4   8       18.79       20.95      0.90 o 
   3   4   8      173.51      165.55      2.40 o 
   4   4   8      116.66      101.46      1.76 o 
   5   4   8       70.75       76.45      1.93 o 
   6   4   8      201.72      188.30      3.58 o 
   7   4   8      162.67      164.56      3.50 o 
   8   4   8       61.84       66.95      2.70 o 
   9   4   8      139.83      132.55      3.47 o 
  10   4   8        6.98        8.18      1.48 o 
  11   4   8       23.94       26.88      2.55 o 
   0   5   8       95.58       84.30      1.94 o 
   1   5   8      207.27      200.85      2.43 o 
   2   5   8       32.89       36.10      1.08 o 
   3   5   8      148.37      139.73      2.31 o 
   4   5   8      138.73      121.81      2.21 o 
   5   5   8      283.57      267.17      3.80 o 
   6   5   8       58.46       62.20      2.42 o 
   7   5   8      159.84      151.86      3.41 o 
   8   5   8       42.48       49.13      2.83 o 
   9   5   8       55.94       57.44      2.71 o 
  10   5   8       69.43       69.55      3.06 o 
  11   5   8       11.38       14.82      2.12 o 
   0   6   8      149.79      140.17      2.57 o 
   1   6   8      638.64      670.90      5.58 o 
   2   6   8      135.61      132.28      2.63 o 
   3   6   8      120.63      108.42      2.12 o 
   4   6   8      233.97      199.35      2.99 o 
   5   6   8      147.34      127.30      3.85 o 
   6   6   8      108.36      108.72      2.82 o 
   7   6   8      166.40      160.53      3.58 o 
   8   6   8        3.45        1.19      1.09 o 
   9   6   8      187.24      186.90      5.51 o 
  10   6   8       31.34       34.68      2.43 o 
  11   6   8       31.23       38.80      2.97 o 
   0   7   8      166.55      149.42      3.11 o 
   1   7   8     1407.75     1359.20     10.58 o 
   2   7   8       81.76       78.48      1.83 o 
   3   7   8       76.33       73.56      2.34 o 
   4   7   8      250.11      222.00      3.28 o 
   5   7   8      132.37      126.60      2.72 o 
   6   7   8       14.80       14.44      1.43 o 
   7   7   8      167.18      167.94      3.73 o 
   8   7   8       42.45       41.19      2.30 o 
   9   7   8        1.49        0.96      1.19 o 
  10   7   8       29.95       31.98      2.47 o 
   0   8   8      638.03      588.00      9.56 o 
   1   8   8      228.13      213.32      3.00 o 
   2   8   8      233.55      233.06      3.28 o 
   3   8   8      315.99      308.04      3.97 o 
   4   8   8      198.50      174.17      2.98 o 
   5   8   8       34.17       31.27      1.66 o 
   6   8   8       62.05       59.50      2.51 o 
   7   8   8       97.60       88.47      3.05 o 
   8   8   8       57.17       47.61      2.50 o 
   9   8   8       71.32       67.54      3.06 o 
  10   8   8       24.91       24.11      2.08 o 
   0   9   8        9.19        8.56      1.61 o 
   1   9   8      304.64      292.25      4.55 o 
   2   9   8      123.06      108.70      2.29 o 
   3   9   8      113.37      104.94      2.50 o 
   4   9   8       31.40       28.08      1.50 o 
   5   9   8      269.43      248.73      4.30 o 
   6   9   8       75.91       72.22      2.82 o 
   7   9   8       15.67       16.00      1.60 o 
   8   9   8      114.19      110.26      3.42 o 
   9   9   8       46.45       44.56      2.61 o 
  10   9   8       30.70       33.64      2.41 o 
   0  10   8        5.02        8.29      1.67 o 
   1  10   8      130.24      126.75      3.05 o 
   2  10   8       61.13       60.55      2.13 o 
   3  10   8       17.18       19.51      1.40 o 
   4  10   8       27.01       21.57      1.41 o 
   5  10   8       50.54       45.36      2.09 o 
   6  10   8      109.87      111.56      3.15 o 
   7  10   8       26.26       19.51      1.78 o 
   8  10   8        1.25        0.58      1.22 o 
   9  10   8        0.16        1.26      1.29 o 
   0  11   8       54.06       61.44      3.59 o 
   1  11   8      295.40      288.17      5.13 o 
   2  11   8       57.53       59.12      2.51 o 
   3  11   8       44.37       42.26      1.97 o 
   4  11   8       65.36       70.34      2.62 o 
   5  11   8        4.17        2.95      1.03 o 
   6  11   8        6.38        5.97      1.33 o 
   7  11   8       19.19       20.45      1.86 o 
   8  11   8       72.37       78.49      3.30 o 
   0  12   8       50.63       53.31      3.53 o 
   1  12   8       86.40       77.78      2.94 o 
   2  12   8       20.59       18.71      1.64 o 
   3  12   8       19.43       18.78      1.64 o 
   4  12   8       98.22      101.12      3.21 o 
   5  12   8       28.44       29.15      2.01 o 
   6  12   8       58.23       63.25      3.11 o 
   7  12   8       51.38       55.08      3.02 o 
   8  12   8       27.77       28.49      2.43 o 
   0  13   8        0.01       -0.24      1.46 o 
   1  13   8       99.25       98.04      3.23 o 
   2  13   8       73.11       70.25      2.93 o 
   3  13   8       48.54       48.06      2.67 o 
   4  13   8        7.79        8.05      1.45 o 
   5  13   8      102.62      104.14      3.84 o 
   6  13   8       13.37       16.45      2.12 o 
   7  13   8        6.30        8.31      1.87 o 
   0  14   8       55.27       56.58      3.92 o 
   1  14   8       62.87       57.24      2.84 o 
   2  14   8       15.46       13.48      1.64 o 
   3  14   8       69.22       69.23      3.03 o 
   4  14   8       39.09       41.96      2.49 o 
   5  14   8       31.38       34.06      2.76 o 
   6  14   8        0.91       -0.04      1.72 o 
   0  15   8       26.59       27.46      3.01 o 
   1  15   8      103.95      111.47      3.57 o 
   2  15   8       23.53       24.72      2.03 o 
   3  15   8       77.50       77.66      3.63 o 
   4  15   8       10.59        6.95      1.65 o 
   5  15   8       17.92       18.64      2.54 o 
   0  16   8       86.06      101.60      5.20 o 
   1  16   8       65.57       61.36      3.30 o 
   2  16   8        0.65        1.04      1.44 o 
   3  16   8      118.44      118.40      4.29 o 
   1   0   9      141.34      167.73      2.91 o 
   2   0   9      292.65      282.00      4.02 o 
   3   0   9      622.73      654.55      7.30 o 
   4   0   9       15.25       18.57      1.57 o 
   5   0   9      515.25      482.32      7.33 o 
   6   0   9       16.37       20.71      1.72 o 
   7   0   9      225.74      214.19      4.75 o 
   8   0   9       22.10       25.89      2.29 o 
   9   0   9       78.21       72.14      4.35 o 
  10   0   9        1.29        0.49      1.53 o 
  11   0   9       67.40       70.60      5.28 o 
   0   1   9      758.65      788.38      9.23 o 
   1   1   9       13.94       18.34      0.79 o 
   2   1   9      218.90      206.15      2.34 o 
   3   1   9      174.96      175.31      2.15 o 
   4   1   9      402.75      378.71      3.50 o 
   5   1   9      528.84      492.56      5.07 o 
   6   1   9       78.93       73.67      2.42 o 
   7   1   9       27.68       29.00      1.47 o 
   8   1   9       43.44       41.70      2.61 o 
   9   1   9       47.17       47.38      2.19 o 
  10   1   9        8.48        6.19      1.47 o 
  11   1   9       26.80       30.40      2.38 o 
   0   2   9       31.28       29.10      1.35 o 
   1   2   9        6.30        9.73      0.63 o 
   2   2   9      162.98      158.57      2.00 o 
   3   2   9      114.11      126.74      1.80 o 
   4   2   9       67.73       74.53      1.42 o 
   5   2   9      614.82      568.75      5.59 o 
   6   2   9      162.27      153.58      3.05 o 
   7   2   9       53.74       54.11      2.07 o 
   8   2   9       85.60       83.68      2.57 o 
   9   2   9       85.68       84.51      2.97 o 
  10   2   9       22.30       23.06      1.93 o 
  11   2   9       11.66       13.56      1.85 o 
   0   3   9       14.59       20.43      1.19 o 
   1   3   9        9.12       12.38      0.69 o 
   2   3   9      454.16      467.43      4.00 o 
   3   3   9      354.57      341.48      3.25 o 
   4   3   9      155.56      144.54      2.30 o 
   5   3   9      379.17      363.68      4.55 o 
   6   3   9      140.32      127.68      2.68 o 
   7   3   9        3.40        2.33      0.99 o 
   8   3   9       68.04       68.11      2.69 o 
   9   3   9       10.56       10.33      1.45 o 
  10   3   9       30.39       31.38      2.18 o 
  11   3   9       33.98       32.67      2.48 o 
   0   4   9       44.34       40.09      2.31 o 
   1   4   9      191.56      191.68      2.21 o 
   2   4   9       52.87       56.89      1.36 o 
   3   4   9       12.87       12.04      1.07 o 
   4   4   9      294.33      301.01      3.83 o 
   5   4   9       50.88       43.22      1.94 o 
   6   4   9       34.66       33.85      2.01 o 
   7   4   9        6.16        5.50      1.11 o 
   8   4   9       65.87       64.28      2.72 o 
   9   4   9       79.20       76.06      3.08 o 
  10   4   9       66.87       63.00      2.97 o 
  11   4   9       20.43       21.77      2.18 o 
   0   5   9      151.41      187.33      3.23 o 
   1   5   9       63.91       64.62      1.63 o 
   2   5   9      341.81      335.59      4.14 o 
   3   5   9      136.88      134.70      2.36 o 
   4   5   9      177.26      165.18      2.66 o 
   5   5   9      320.07      281.99      4.44 o 
   6   5   9       99.15       99.96      2.71 o 
   7   5   9      207.44      189.00      3.91 o 
   8   5   9        5.30        5.91      1.27 o 
   9   5   9       33.59       34.54      2.23 o 
  10   5   9      292.96      291.37      5.55 o 
  11   5   9       13.18       14.78      1.87 o 
   0   6   9       17.69       23.64      1.28 o 
   1   6   9       82.00       90.68      1.88 o 
   2   6   9      709.21      656.46      7.10 o 
   3   6   9      140.96      120.04      2.30 o 
   4   6   9      144.95      131.56      2.64 o 
   5   6   9      191.68      179.64      3.53 o 
   6   6   9       24.60       23.36      1.65 o 
   7   6   9       79.34       77.01      2.87 o 
   8   6   9       38.68       32.59      2.10 o 
   9   6   9      191.25      193.87      5.37 o 
  10   6   9       63.86       72.20      3.24 o 
   0   7   9        4.79        1.28      1.13 o 
   1   7   9       87.80       85.26      1.87 o 
   2   7   9      254.56      230.78      3.41 o 
   3   7   9      113.61      111.65      2.28 o 
   4   7   9      111.50       99.09      2.22 o 
   5   7   9        6.19        5.98      1.12 o 
   6   7   9       11.89        7.87      1.21 o 
   7   7   9       19.55       14.42      1.51 o 
   8   7   9       69.99       68.50      2.94 o 
   9   7   9      100.13      114.95      3.51 o 
  10   7   9        5.13        3.93      1.44 o 
   0   8   9      864.89      830.56     14.26 o 
   1   8   9       47.60       47.29      2.05 o 
   2   8   9       10.66       10.81      0.99 o 
   3   8   9      172.47      156.63      2.79 o 
   4   8   9       26.33       26.68      1.45 o 
   5   8   9      119.25      107.09      2.87 o 
   6   8   9       50.42       49.01      2.36 o 
   7   8   9        3.61        3.82      1.18 o 
   8   8   9      108.76       98.50      3.87 o 
   9   8   9       99.26       94.61      3.54 o 
  10   8   9       12.93       14.49      1.87 o 
   0   9   9       12.81       11.19      1.72 o 
   1   9   9      101.31       87.68      2.52 o 
   2   9   9        8.80       11.05      1.12 o 
   3   9   9       17.30       17.04      1.25 o 
   4   9   9       36.78       35.21      1.68 o 
   5   9   9       16.62       13.04      1.40 o 
   6   9   9       76.32       68.19      2.77 o 
   7   9   9        9.26        8.53      1.41 o 
   8   9   9       15.12       11.99      1.63 o 
   9   9   9       17.26       17.67      1.93 o 
   0  10   9       19.98       21.53      2.35 o 
   1  10   9      115.38      112.44      2.94 o 
   2  10   9        1.30        0.02      0.86 o 
   3  10   9       14.68       16.66      1.37 o 
   4  10   9        6.85        8.49      1.18 o 
   5  10   9        5.01        6.16      1.24 o 
   6  10   9       16.66       16.55      1.64 o 
   7  10   9       12.66       14.61      1.77 o 
   8  10   9       16.72       21.37      2.13 o 
   9  10   9       50.78       55.19      2.89 o 
   0  11   9       34.26       35.44      2.91 o 
   1  11   9      126.53      115.76      3.12 o 
   2  11   9       60.60       62.14      2.60 o 
   3  11   9       38.43       36.71      2.11 o 
   4  11   9       15.60       14.80      1.42 o 
   5  11   9       40.57       44.29      2.72 o 
   6  11   9       43.72       41.32      2.36 o 
   7  11   9       79.45       85.28      3.43 o 
   8  11   9      112.45      122.61      3.72 o 
   0  12   9       41.60       38.08      3.21 o 
   1  12   9      141.59      139.65      4.26 o 
   2  12   9        9.37        8.12      1.33 o 
   3  12   9      102.10      101.56      5.25 o 
   4  12   9       53.01       51.43      2.57 o 
   5  12   9       62.23       61.87      3.33 o 
   6  12   9       33.29       31.96      2.39 o 
   7  12   9       18.57       22.56      2.16 o 
   0  13   9       77.51       72.44      4.22 o 
   1  13   9       60.84       55.47      2.64 o 
   2  13   9        3.43        3.96      1.27 o 
   3  13   9       52.03       52.18      2.65 o 
   4  13   9       10.57       13.20      1.65 o 
   5  13   9       15.26       17.63      2.13 o 
   6  13   9       40.80       44.19      3.05 o 
   7  13   9       31.20       39.11      3.76 o 
   0  14   9      117.83      129.37      5.16 o 
   1  14   9       39.87       37.66      2.38 o 
   2  14   9      104.84      102.49      3.98 o 
   3  14   9      294.66      302.16      5.62 o 
   4  14   9       14.17       12.42      1.69 o 
   5  14   9       54.67       56.26      3.80 o 
   0  15   9        7.74        7.10      2.12 o 
   1  15   9       57.94       62.15      3.01 o 
   2  15   9       33.96       31.41      2.28 o 
   3  15   9        0.58       -0.27      1.23 o 
   4  15   9       10.74       12.15      2.06 o 
   0  16   9       10.82       10.42      2.33 o 
   1  16   9       23.80       24.68      2.16 o 
   2  16   9       23.14       24.13      2.33 o 
   0   0  10      428.50      418.58      7.54 o 
   1   0  10       17.23       19.80      1.26 o 
   2   0  10     1055.26     1119.10     11.26 o 
   3   0  10      504.00      511.14      6.26 o 
   4   0  10      304.36      258.34      4.72 o 
   5   0  10       64.08       53.21      2.77 o 
   6   0  10      903.20      804.74     10.61 o 
   7   0  10       11.21        8.67      1.54 o 
   8   0  10       86.61       86.05      3.96 o 
   9   0  10       16.77       20.56      2.53 o 
  10   0  10       99.64       95.89      4.73 o 
  11   0  10        0.60        0.63      2.17 o 
   0   1  10       82.49       86.83      2.17 o 
   1   1  10       48.57       46.52      1.45 o 
   2   1  10      707.77      705.61      5.57 o 
   3   1  10      869.37      829.19      6.33 o 
   4   1  10      159.16      154.81      2.50 o 
   5   1  10      128.41      118.05      2.26 o 
   6   1  10       15.34       12.80      1.05 o 
   7   1  10        6.38        4.93      0.99 o 
   8   1  10       30.69       33.46      1.81 o 
   9   1  10      170.72      169.30      5.25 o 
  10   1  10       11.47       12.87      1.77 o 
  11   1  10        0.79        1.94      1.56 o 
   0   2  10        9.45        8.44      0.93 o 
   1   2  10       14.66       13.78      0.77 o 
   2   2  10     1308.69     1304.71      9.04 o 
   3   2  10       19.84       18.29      1.01 o 
   4   2  10      171.74      174.87      2.42 o 
   5   2  10       56.37       56.60      1.90 o 
   6   2  10      103.04      100.91      3.07 o 
   7   2  10       70.42       69.54      2.31 o 
   8   2  10       50.18       57.04      2.55 o 
   9   2  10       38.53       36.83      2.27 o 
  10   2  10        4.98        4.93      1.46 o 
  11   2  10       35.40       31.49      2.48 o 
   0   3  10        0.08        1.62      0.68 o 
   1   3  10      164.53      148.94      2.02 o 
   2   3  10      424.71      396.20      3.69 o 
   3   3  10        1.66        0.90      0.59 o 
   4   3  10      113.70      108.34      1.92 o 
   5   3  10        2.82        3.43      0.85 o 
   6   3  10       46.17       44.43      2.46 o 
   7   3  10        0.45        0.08      0.94 o 
   8   3  10      153.46      156.36      3.88 o 
   9   3  10       21.27       18.18      1.86 o 
  10   3  10       54.28       53.28      2.73 o 
  11   3  10       31.39       29.77      2.45 o 
   0   4  10       31.35       25.05      1.52 o 
   1   4  10       29.90       26.59      0.97 o 
   2   4  10      158.39      151.74      2.27 o 
   3   4  10      210.58      216.93      2.80 o 
   4   4  10       26.51       28.30      1.31 o 
   5   4  10       11.23        7.27      1.10 o 
   6   4  10       41.51       41.49      2.05 o 
   7   4  10       40.83       43.62      2.20 o 
   8   4  10       45.04       46.00      2.37 o 
   9   4  10        6.95        5.45      1.35 o 
  10   4  10       25.64       22.75      2.03 o 
  11   4  10       66.76       64.63      8.82 o 
   0   5  10      188.33      158.09      3.18 o 
   1   5  10       68.36       55.85      1.45 o 
   2   5  10      970.95      950.59      8.13 o 
   3   5  10       79.57       76.60      1.87 o 
   4   5  10      181.41      176.41      3.02 o 
   5   5  10       16.17       17.12      1.49 o 
   6   5  10        1.65        1.63      0.95 o 
   7   5  10       38.72       36.77      2.12 o 
   8   5  10       52.40       48.04      2.46 o 
   9   5  10       88.39       92.31      3.56 o 
  10   5  10       76.21       81.87      3.45 o 
   0   6  10       59.46       71.92      2.36 o 
   1   6  10      422.21      391.10      4.37 o 
   2   6  10      133.00      135.87      2.51 o 
   3   6  10       17.10       15.68      1.09 o 
   4   6  10       74.18       66.61      2.04 o 
   5   6  10       76.65       71.38      2.41 o 
   6   6  10       16.07       14.32      1.45 o 
   7   6  10       37.31       39.14      2.36 o 
   8   6  10       55.44       57.18      2.84 o 
   9   6  10       52.28       55.84      2.82 o 
  10   6  10       11.31        9.82      1.62 o 
   0   7  10        6.26        7.81      1.54 o 
   1   7  10       13.02       18.28      1.12 o 
   2   7  10      935.68      890.54      7.97 o 
   3   7  10       66.77       49.28      1.79 o 
   4   7  10      202.07      182.40      3.09 o 
   5   7  10       11.67       11.91      1.31 o 
   6   7  10       29.85       29.87      1.91 o 
   7   7  10       34.21       32.41      2.09 o 
   8   7  10      150.25      149.34      3.85 o 
   9   7  10       11.79       13.04      1.71 o 
  10   7  10       52.73       51.03      3.12 o 
   0   8  10      121.92      105.09      3.84 o 
   1   8  10      341.58      324.14      7.67 o 
   2   8  10      265.00      239.79      4.48 o 
   3   8  10       44.50       39.52      1.69 o 
   4   8  10       77.86       72.49      2.10 o 
   5   8  10       10.81       10.66      1.32 o 
   6   8  10       69.57       74.34      2.86 o 
   7   8  10       38.92       39.73      2.31 o 
   8   8  10       93.62       95.08      3.42 o 
   9   8  10       35.01       32.40      2.34 o 
   0   9  10        0.11       -0.49      1.12 o 
   1   9  10      184.44      175.92      5.48 o 
   2   9  10      107.26       94.99      3.82 o 
   3   9  10       68.15       64.02      2.26 o 
   4   9  10       23.48       22.01      1.42 o 
   5   9  10       92.61       93.07      2.86 o 
   6   9  10        2.43        3.64      1.19 o 
   7   9  10       66.01       71.10      3.05 o 
   8   9  10      104.65      112.55      3.61 o 
   9   9  10      102.73      114.82      3.81 o 
   0  10  10       67.70       62.30      3.62 o 
   1  10  10       88.63       91.16      2.81 o 
   2  10  10       66.06       55.77      3.80 o 
   3  10  10        3.29        4.34      1.09 o 
   4  10  10      120.23      114.52      2.86 o 
   5  10  10       27.68       27.90      2.09 o 
   6  10  10      112.92      110.40      5.40 o 
   7  10  10       32.72       34.82      2.31 o 
   8  10  10       18.54       20.85      2.01 o 
   0  11  10       17.49       16.49      2.21 o 
   1  11  10       70.20       64.02      2.71 o 
   2  11  10      122.06      119.58      3.42 o 
   3  11  10        9.45        8.82      1.36 o 
   4  11  10        8.43        7.12      1.34 o 
   5  11  10       11.35       10.30      1.75 o 
   6  11  10        8.33        4.88      1.45 o 
   7  11  10      113.09      117.89      3.96 o 
   8  11  10       13.11       15.34      2.14 o 
   0  12  10        9.49        9.44      1.98 o 
   1  12  10       50.98       49.01      2.57 o 
   2  12  10       11.15       10.81      1.48 o 
   3  12  10       62.09       64.56      2.88 o 
   4  12  10       86.76       84.75      5.10 o 
   5  12  10       27.51       28.22      2.51 o 
   6  12  10        2.32        0.60      1.43 o 
   7  12  10       40.36       39.95      2.96 o 
   0  13  10       16.41       14.23      2.28 o 
   1  13  10        6.47        6.44      1.49 o 
   2  13  10       81.78       82.89      3.30 o 
   3  13  10        3.60        4.14      1.33 o 
   4  13  10        4.68        2.95      1.39 o 
   5  13  10       30.53       34.12      2.74 o 
   6  13  10       19.21       20.57      2.32 o 
   0  14  10       23.97       28.70      3.09 o 
   1  14  10        9.73       12.79      1.66 o 
   2  14  10       42.62       49.01      4.04 o 
   3  14  10        1.73        1.78      1.26 o 
   4  14  10       12.85       13.60      1.94 o 
   5  14  10       20.45       21.20      2.37 o 
   0  15  10        2.71        5.94      2.13 o 
   1  15  10       69.13       67.50      3.17 o 
   2  15  10        3.24        2.18      1.35 o 
   3  15  10       30.71       25.71      2.15 o 
   1   0  11      147.24      133.24      2.81 o 
   2   0  11      550.53      541.13      6.66 o 
   3   0  11      962.90      937.72     10.05 o 
   4   0  11       99.56       95.11      3.00 o 
   5   0  11       11.49        8.05      1.31 o 
   6   0  11       26.48       24.85      1.96 o 
   7   0  11        2.04        0.50      1.89 o 
   8   0  11       52.68       52.51      3.52 o 
   9   0  11      349.72      350.44      8.22 o 
  10   0  11       70.08       69.88      5.33 o 
  11   0  11       34.55       34.63      5.81 o 
   0   1  11        0.70        1.71      0.76 o 
   1   1  11       56.37       51.75      1.44 o 
   2   1  11       38.73       38.32      1.26 o 
   3   1  11      352.64      352.33      3.77 o 
   4   1  11      284.34      275.46      3.56 o 
   5   1  11       37.89       33.86      1.82 o 
   6   1  11       13.56       13.08      1.21 o 
   7   1  11       35.55       36.36      1.94 o 
   8   1  11       75.06       76.16      2.83 o 
   9   1  11      135.50      126.71      3.81 o 
  10   1  11       11.34        9.07      1.69 o 
   0   2  11        3.88        2.86      0.99 o 
   1   2  11        7.62        8.26      0.71 o 
   2   2  11       25.92       30.42      1.12 o 
   3   2  11      178.66      169.46      3.23 o 
   4   2  11      134.96      140.41      2.69 o 
   5   2  11      568.07      547.71      6.17 o 
   6   2  11       91.21       86.75      2.39 o 
   7   2  11        8.67        7.40      1.22 o 
   8   2  11       26.10       31.36      2.03 o 
   9   2  11       72.34       73.50      3.37 o 
  10   2  11        8.20        6.92      1.61 o 
   0   3  11        4.67        2.78      0.78 o 
   1   3  11      700.37      628.86      5.23 o 
   2   3  11      207.02      216.76      2.60 o 
   3   3  11      481.81      468.88      4.63 o 
   4   3  11       31.93       32.68      1.54 o 
   5   3  11      211.63      206.64      3.82 o 
   6   3  11      109.92       99.69      2.75 o 
   7   3  11       23.55       20.95      1.79 o 
   8   3  11       19.26       19.23      1.72 o 
   9   3  11       46.09       48.53      3.67 o 
  10   3  11       36.06       37.22      2.62 o 
   0   4  11       17.22       19.09      1.54 o 
   1   4  11      255.59      264.48      3.18 o 
   2   4  11      183.07      168.33      2.97 o 
   3   4  11      205.81      195.92      2.98 o 
   4   4  11       95.21       92.83      2.49 o 
   5   4  11       94.21       94.89      2.67 o 
   6   4  11        9.77       11.02      1.32 o 
   7   4  11       30.32       34.38      2.06 o 
   8   4  11       39.74       42.98      2.39 o 
   9   4  11       26.70       23.53      2.03 o 
  10   4  11       26.78       28.83      3.25 o 
   0   5  11       34.50       32.86      1.64 o 
   1   5  11      125.81      119.31      2.06 o 
   2   5  11       20.75       17.99      1.14 o 
   3   5  11       27.92       29.63      1.42 o 
   4   5  11      232.94      201.85      3.43 o 
   5   5  11        9.12       10.55      1.42 o 
   6   5  11       13.92       13.78      1.41 o 
   7   5  11       55.19       53.20      2.53 o 
   8   5  11       12.54       12.31      1.55 o 
   9   5  11      305.00      292.20      7.14 o 
  10   5  11       11.92        8.68      1.69 o 
   0   6  11        1.16        1.03      1.09 o 
   1   6  11      219.33      202.20      3.67 o 
   2   6  11       10.02       10.07      1.01 o 
   3   6  11      217.32      198.96      3.16 o 
   4   6  11       39.15       39.77      1.91 o 
   5   6  11       36.46       30.62      1.88 o 
   6   6  11       68.67       65.96      2.70 o 
   7   6  11       35.89       33.62      2.12 o 
   8   6  11      102.10      110.44      3.44 o 
   9   6  11       57.49       55.63      2.88 o 
  10   6  11       22.27       23.49      2.12 o 
   0   7  11       51.63       41.15      2.82 o 
   1   7  11       30.83       27.80      1.66 o 
   2   7  11       23.72       24.24      1.34 o 
   3   7  11      132.01      119.29      2.50 o 
   4   7  11       97.61       86.76      2.39 o 
   5   7  11       17.19       18.34      1.58 o 
   6   7  11       28.07       26.61      1.89 o 
   7   7  11       22.18       24.34      1.94 o 
   8   7  11      279.56      289.80      5.49 o 
   9   7  11       23.48       25.15      2.13 o 
   0   8  11       29.29       28.54      2.50 o 
   1   8  11       56.57       48.54      2.19 o 
   2   8  11       11.90        9.51      1.22 o 
   3   8  11       19.85       14.80      1.19 o 
   4   8  11        9.74        9.99      1.34 o 
   5   8  11        9.31       10.25      1.35 o 
   6   8  11       24.70       24.94      1.88 o 
   7   8  11       89.91       90.91      3.54 o 
   8   8  11      120.75      123.81      4.03 o 
   9   8  11       38.95       36.51      2.46 o 
   0   9  11       45.50       48.15      3.21 o 
   1   9  11       29.63       27.40      1.78 o 
   2   9  11        7.72        8.64      1.23 o 
   3   9  11       39.50       37.60      2.08 o 
   4   9  11       79.63       81.32      3.06 o 
   5   9  11      112.86      110.82      3.12 o 
   6   9  11        8.93        6.67      1.36 o 
   7   9  11       77.26       73.75      3.16 o 
   8   9  11        6.74        6.07      1.50 o 
   0  10  11       13.17       11.16      2.31 o 
   1  10  11       21.51       21.98      1.73 o 
   2  10  11       12.00       14.37      1.56 o 
   3  10  11       90.44       83.02      2.85 o 
   4  10  11       93.92       87.46      4.91 o 
   5  10  11       28.71       26.62      2.07 o 
   6  10  11       32.99       31.75      2.62 o 
   7  10  11      216.34      226.46      4.85 o 
   8  10  11       69.27       71.63      3.30 o 
   0  11  11       89.88       85.94      4.81 o 
   1  11  11        9.59       10.84      1.43 o 
   2  11  11       33.14       32.13      2.47 o 
   3  11  11       21.03       23.58      1.88 o 
   4  11  11       53.47       52.10      2.82 o 
   5  11  11       46.98       50.73      3.11 o 
   6  11  11       18.28       14.95      2.09 o 
   7  11  11        2.81        0.17      1.34 o 
   0  12  11        6.17        8.75      2.13 o 
   1  12  11       62.55       57.46      2.70 o 
   2  12  11        9.25        5.33      1.34 o 
   3  12  11      113.56      122.63      5.10 o 
   4  12  11       18.86       17.00      1.90 o 
   5  12  11       23.69       26.18      2.48 o 
   6  12  11        1.75        0.45      1.92 o 
   0  13  11       55.93       44.28      4.35 o 
   1  13  11       61.15       58.00      2.85 o 
   2  13  11       18.96       15.75      1.76 o 
   3  13  11      100.42      101.72      3.95 o 
   4  13  11       20.66       25.60      2.45 o 
   5  13  11       28.10       30.23      2.87 o 
   0  14  11       49.04       49.52      3.88 o 
   1  14  11       58.95       56.02      2.88 o 
   2  14  11       36.88       35.75      2.42 o 
   3  14  11       52.26       55.18      2.94 o 
   4  14  11       38.81       41.53      3.02 o 
   0  15  11       95.85      105.22      5.39 o 
   1  15  11       12.33       12.60      1.77 o 
   2  15  11        0.96        3.94      1.48 o 
   0   0  12       26.17       23.86      2.74 o 
   1   0  12        0.40       -0.82      0.82 o 
   2   0  12      560.70      541.67      6.84 o 
   3   0  12       14.13       17.84      2.73 o 
   4   0  12      100.65      101.89      3.08 o 
   5   0  12       90.90       78.20      4.63 o 
   6   0  12       37.87       39.27      2.90 o 
   7   0  12       10.60        7.48      1.77 o 
   8   0  12        1.95        3.57      1.76 o 
   9   0  12       50.37       47.07      4.37 o 
  10   0  12       28.96       28.99      3.83 o 
   0   1  12       48.45       45.28      1.92 o 
   1   1  12      195.70      177.59      2.41 o 
   2   1  12      448.69      417.99      4.07 o 
   3   1  12       39.52       33.48      1.65 o 
   4   1  12       11.37       11.84      1.15 o 
   5   1  12      262.33      261.92      4.01 o 
   6   1  12       85.36       84.38      3.33 o 
   7   1  12       13.63       11.64      1.39 o 
   8   1  12       65.19       73.96      3.29 o 
   9   1  12       23.00       21.11      2.10 o 
  10   1  12       21.08       27.03      2.88 o 
   0   2  12       41.72       34.40      1.95 o 
   1   2  12      770.19      727.92      5.95 o 
   2   2  12      119.05      127.09      2.04 o 
   3   2  12       36.03       29.28      1.27 o 
   4   2  12       85.15       82.22      2.77 o 
   5   2  12       20.74       20.11      1.40 o 
   6   2  12      121.89      123.84      3.11 o 
   7   2  12       10.11       11.36      1.41 o 
   8   2  12       56.48       51.10      2.83 o 
   9   2  12      312.60      307.98      6.07 o 
  10   2  12        7.32        6.11      1.61 o 
   0   3  12       19.90       17.14      1.32 o 
   1   3  12      400.62      386.89      3.86 o 
   2   3  12      187.29      165.66      2.82 o 
   3   3  12       29.27       30.46      1.30 o 
   4   3  12      183.90      193.11      3.63 o 
   5   3  12      121.31      119.75      2.98 o 
   6   3  12      134.29      136.04      3.30 o 
   7   3  12       36.70       36.55      2.15 o 
   8   3  12       43.98       40.26      2.37 o 
   9   3  12        0.21       -1.23      1.23 o 
  10   3  12       49.45       45.19      2.87 o 
   0   4  12      595.38      553.43      6.93 o 
   1   4  12      197.35      182.27      2.67 o 
   2   4  12      122.23      122.79      2.20 o 
   3   4  12       90.51       80.08      2.02 o 
   4   4  12      231.21      221.88      3.98 o 
   5   4  12       16.67       11.90      1.35 o 
   6   4  12       67.45       66.49      2.71 o 
   7   4  12       14.62       12.71      1.50 o 
   8   4  12       40.51       42.70      2.42 o 
   9   4  12       16.92       16.77      1.82 o 
  10   4  12        3.96        1.52      1.46 o 
   0   5  12      196.61      196.32      9.10 o 
   1   5  12       23.62       17.40      1.13 o 
   2   5  12      244.58      233.31      3.40 o 
   3   5  12      259.67      264.92      3.73 o 
   4   5  12       76.98       75.82      2.46 o 
   5   5  12      118.66      123.90      3.13 o 
   6   5  12       52.71       51.80      2.88 o 
   7   5  12        8.68       10.76      1.45 o 
   8   5  12       17.14       16.61      1.77 o 
   9   5  12        5.14        4.26      1.41 o 
  10   5  12       22.59       18.66      4.18 o 
   0   6  12      138.49      120.75      4.08 o 
   1   6  12       35.91       36.43      1.69 o 
   2   6  12      186.35      174.56      2.96 o 
   3   6  12       39.57       40.97      1.72 o 
   4   6  12       95.42       98.13      2.97 o 
   5   6  12       62.84       53.46      2.42 o 
   6   6  12       36.06       35.26      2.13 o 
   7   6  12        7.14        7.40      1.41 o 
   8   6  12      161.00      167.58      4.16 o 
   9   6  12       28.92       30.98      2.29 o 
   0   7  12      119.54      102.28      3.86 o 
   1   7  12       28.90       31.15      1.79 o 
   2   7  12       59.12       59.28      2.41 o 
   3   7  12       49.73       45.75      1.87 o 
   4   7  12        0.05       -0.86      0.86 o 
   5   7  12       79.59       74.24      3.17 o 
   6   7  12       27.34       26.96      1.92 o 
   7   7  12        4.95        2.24      1.24 o 
   8   7  12       22.14       19.61      1.94 o 
   9   7  12       38.66       39.13      2.55 o 
   0   8  12      126.91      128.97      4.46 o 
   1   8  12      144.34      139.20      3.27 o 
   2   8  12      132.67      129.32      3.18 o 
   3   8  12      125.49      117.99      3.06 o 
   4   8  12       61.28       64.03      2.52 o 
   5   8  12      105.62      109.49      3.15 o 
   6   8  12       34.70       38.23      2.29 o 
   7   8  12      124.87      127.14      3.67 o 
   8   8  12        9.02       10.58      1.68 o 
   0   9  12       66.63       63.20      3.73 o 
   1   9  12       72.28       61.21      2.58 o 
   2   9  12       34.26       33.37      2.00 o 
   3   9  12        7.48        9.78      1.34 o 
   4   9  12       73.36       72.49      3.45 o 
   5   9  12       31.47       28.29      2.15 o 
   6   9  12      247.22      254.59      5.57 o 
   7   9  12       73.96       76.24      3.28 o 
   8   9  12      150.61      154.84      4.58 o 
   0  10  12        0.06       -0.01      1.38 o 
   1  10  12      145.94      136.04      3.43 o 
   2  10  12      139.67      144.33      3.60 o 
   3  10  12       17.96       17.15      1.62 o 
   4  10  12       16.92       15.50      1.95 o 
   5  10  12       29.60       31.25      2.53 o 
   6  10  12       50.42       50.21      3.19 o 
   7  10  12        5.62        7.17      1.66 o 
   0  11  12       60.35       53.86      3.71 o 
   1  11  12       14.66       14.47      1.59 o 
   2  11  12       36.10       40.57      2.31 o 
   3  11  12        4.46        3.10      1.24 o 
   4  11  12      112.68      117.66      4.08 o 
   5  11  12      240.74      245.11      5.98 o 
   6  11  12       28.12       30.78      2.73 o 
   7  11  12       97.26      104.03      4.61 o 
   0  12  12       51.76       52.10      3.75 o 
   1  12  12        8.06        9.13      1.48 o 
   2  12  12        7.67        7.93      1.63 o 
   3  12  12       73.67       75.94      3.22 o 
   4  12  12       15.68       17.05      2.14 o 
   5  12  12        6.47        5.94      1.71 o 
   6  12  12       21.78       19.90      2.37 o 
   0  13  12        2.66        1.52      1.79 o 
   1  13  12       56.08       57.75      2.85 o 
   2  13  12        3.62        3.16      1.30 o 
   3  13  12        4.54        3.93      1.51 o 
   4  13  12       31.93       35.37      2.78 o 
   5  13  12       15.44       14.19      2.16 o 
   0  14  12       63.70       70.04      4.55 o 
   1  14  12       33.03       33.55      2.35 o 
   2  14  12       15.89       17.83      1.91 o 
   3  14  12       31.55       31.84      2.62 o 
   1   0  13        2.49        1.29      0.87 o 
   2   0  13      378.65      362.71      5.43 o 
   3   0  13       67.57       72.76      2.37 o 
   4   0  13      121.52      121.60      3.47 o 
   5   0  13       91.03      102.93      3.98 o 
   6   0  13       10.78        9.78      1.86 o 
   7   0  13       61.69       58.44      3.68 o 
   8   0  13      326.73      317.24      9.56 o 
   9   0  13      184.11      165.11      7.18 o 
  10   0  13       30.59       31.75      3.99 o 
   0   1  13        6.58        3.11      0.93 o 
   1   1  13        1.99        1.17      0.58 o 
   2   1  13       56.18       51.60      1.50 o 
   3   1  13       86.38       81.57      1.76 o 
   4   1  13       30.89       30.56      1.61 o 
   5   1  13       26.06       26.63      1.59 o 
   6   1  13       55.69       48.73      2.27 o 
   7   1  13      134.51      140.00      3.85 o 
   8   1  13      119.46      121.31      3.88 o 
   9   1  13       58.81       55.46      3.45 o 
  10   1  13       29.26       29.01      2.82 o 
   0   2  13       14.79       21.33      1.52 o 
   1   2  13      100.08       96.10      1.85 o 
   2   2  13      325.70      309.43      3.71 o 
   3   2  13       56.83       53.71      1.68 o 
   4   2  13       23.33       23.08      1.47 o 
   5   2  13       19.95       22.90      1.69 o 
   6   2  13       12.78       13.55      1.44 o 
   7   2  13        3.83        5.24      1.47 o 
   8   2  13       31.65       32.19      2.43 o 
   9   2  13        8.79        9.42      1.91 o 
  10   2  13       49.47       45.85      3.31 o 
   0   3  13      264.01      232.20      4.13 o 
   1   3  13      121.73      117.10      2.20 o 
   2   3  13      495.74      476.03      4.90 o 
   3   3  13      108.47      104.88      2.13 o 
   4   3  13       65.96       60.27      2.43 o 
   5   3  13      254.64      261.73      4.56 o 
   6   3  13       24.94       23.57      1.78 o 
   7   3  13       60.91       65.28      2.83 o 
   8   3  13       14.72       14.98      1.88 o 
   9   3  13        7.89        8.02      1.67 o 
   0   4  13      388.77      359.44      6.15 o 
   1   4  13       97.72       87.39      1.92 o 
   2   4  13       62.59       67.02      1.94 o 
   3   4  13       22.28       20.61      1.35 o 
   4   4  13      131.80      133.96      3.17 o 
   5   4  13       15.34       15.10      1.46 o 
   6   4  13       50.39       52.66      2.49 o 
   7   4  13       18.35       18.55      1.77 o 
   8   4  13        8.77        6.14      1.43 o 
   9   4  13       14.48       11.94      1.88 o 
   0   5  13      373.31      347.65     10.82 o 
   1   5  13      242.32      229.18      3.69 o 
   2   5  13       61.27       60.41      1.95 o 
   3   5  13       60.87       62.25      2.01 o 
   4   5  13        8.60       10.94      1.33 o 
   5   5  13        8.12       10.25      1.35 o 
   6   5  13      118.72      117.25      3.25 o 
   7   5  13        3.02        4.70      1.29 o 
   8   5  13        4.53        3.86      1.36 o 
   9   5  13       19.91       20.25      1.99 o 
   0   6  13       91.91       94.14      3.74 o 
   1   6  13        6.03        5.38      1.06 o 
   2   6  13      141.77      136.90      2.92 o 
   3   6  13       34.66       30.34      1.66 o 
   4   6  13       51.02       50.72      2.35 o 
   5   6  13       17.85       20.49      1.67 o 
   6   6  13        0.61        0.72      1.08 o 
   7   6  13        3.76        5.37      1.39 o 
   8   6  13      146.75      151.89      4.04 o 
   9   6  13       59.48       63.96      3.15 o 
   0   7  13       52.35       46.39      3.33 o 
   1   7  13       23.34       23.23      1.71 o 
   2   7  13        2.81        2.73      1.01 o 
   3   7  13       42.12       41.27      1.97 o 
   4   7  13       24.16       26.12      2.00 o 
   5   7  13       14.57       16.35      1.65 o 
   6   7  13       26.74       26.75      2.01 o 
   7   7  13       47.57       47.77      2.64 o 
   8   7  13       30.17       30.83      2.30 o 
   0   8  13        0.31       -1.19      1.19 o 
   1   8  13       89.86       92.73      2.91 o 
   2   8  13       11.30       13.53      1.44 o 
   3   8  13       79.74       72.72      2.74 o 
   4   8  13       14.99       16.76      1.91 o 
   5   8  13       47.65       49.66      2.97 o 
   6   8  13      148.00      153.48      3.87 o 
   7   8  13       33.96       34.97      2.34 o 
   8   8  13       44.39       42.86      2.66 o 
   0   9  13       44.53       39.73      3.14 o 
   1   9  13        1.71        2.30      1.11 o 
   2   9  13       54.12       53.62      2.55 o 
   3   9  13       24.00       21.70      1.76 o 
   4   9  13        7.46        5.05      1.54 o 
   5   9  13      145.07      147.35      4.55 o 
   6   9  13      194.15      197.69      5.91 o 
   7   9  13       71.24       69.12      3.70 o 
   0  10  13        4.06        2.05      1.58 o 
   1  10  13       12.01       13.50      1.58 o 
   2  10  13       43.58       40.50      2.32 o 
   3  10  13       51.60       44.61      2.64 o 
   4  10  13       53.34       47.22      2.99 o 
   5  10  13       39.13       39.65      2.91 o 
   6  10  13      121.75      123.11      4.46 o 
   7  10  13        6.79        5.81      1.81 o 
   0  11  13      303.82      287.70      7.52 o 
   1  11  13       32.52       33.47      2.21 o 
   2  11  13        1.71        0.23      1.12 o 
   3  11  13       73.40       72.02      3.33 o 
   4  11  13       25.16       26.27      2.45 o 
   5  11  13       73.36       70.31      3.79 o 
   6  11  13        1.61        1.15      1.56 o 
   0  12  13        9.11        9.52      2.21 o 
   1  12  13       12.81       13.12      1.72 o 
   2  12  13       88.18       85.10      4.09 o 
   3  12  13       19.28       22.68      2.19 o 
   4  12  13       17.94       16.13      2.22 o 
   5  12  13       32.43       31.91      2.84 o 
   0  13  13       41.66       52.16      5.18 o 
   1  13  13        5.53        4.18      1.39 o 
   2  13  13        4.48        3.95      1.43 o 
   3  13  13        9.99        9.34      1.91 o 
   4  13  13       40.53       44.27      3.86 o 
   0  14  13       78.29       83.38      6.19 o 
   1  14  13       77.17       83.26      3.57 o 
   0   0  14       45.45       41.34      3.79 o 
   1   0  14        5.62        6.25      1.08 o 
   2   0  14       58.71       58.99      2.91 o 
   3   0  14        3.84        3.99      1.48 o 
   4   0  14        3.78        0.81      2.19 o 
   5   0  14       70.96       70.78      3.72 o 
   6   0  14       78.57       84.31      4.23 o 
   7   0  14      107.60      106.82      8.88 o 
   8   0  14       21.15       21.37      3.36 o 
   9   0  14        0.75        3.27      2.40 o 
   0   1  14        0.59        0.13      0.86 o 
   1   1  14       20.68       19.50      1.09 o 
   2   1  14       94.92       94.38      1.92 o 
   3   1  14       74.53       82.14      2.28 o 
   4   1  14      211.19      210.34      4.39 o 
   5   1  14      177.37      184.55      4.07 o 
   6   1  14       66.72       60.16      2.92 o 
   7   1  14       72.77       75.26      3.34 o 
   8   1  14       13.84       14.74      1.91 o 
   9   1  14      149.18      152.44      7.09 o 
   0   2  14      326.11      283.85      4.81 o 
   1   2  14      100.82       90.84      1.87 o 
   2   2  14      196.24      191.66      2.92 o 
   3   2  14       25.72       24.54      1.50 o 
   4   2  14       21.17       25.24      1.73 o 
   5   2  14      334.25      342.20      5.37 o 
   6   2  14      136.90      126.74      3.66 o 
   7   2  14      175.09      169.63      4.36 o 
   8   2  14       93.60       92.43      3.75 o 
   9   2  14       17.60       14.21      1.95 o 
   0   3  14      138.56      110.40      4.81 o 
   1   3  14      347.16      341.45      4.05 o 
   2   3  14       54.91       57.67      1.83 o 
   3   3  14       33.51       26.62      1.69 o 
   4   3  14       31.24       29.60      1.83 o 
   5   3  14       80.51       78.91      2.85 o 
   6   3  14       44.02       44.10      2.86 o 
   7   3  14       11.09        6.92      1.59 o 
   8   3  14       42.32       47.84      2.86 o 
   9   3  14       44.54       46.25      3.62 o 
   0   4  14      570.32      552.76      8.32 o 
   1   4  14       32.50       34.15      1.71 o 
   2   4  14        1.65        2.59      0.84 o 
   3   4  14       51.79       47.59      2.28 o 
   4   4  14       18.39       23.04      1.71 o 
   5   4  14       39.62       41.80      2.23 o 
   6   4  14      114.01      115.98      3.53 o 
   7   4  14       58.17       57.67      2.78 o 
   8   4  14       12.53       14.82      1.96 o 
   9   4  14       36.74       41.69      3.17 o 
   0   5  14       16.35       24.06      3.69 o 
   1   5  14       20.45       19.25      1.39 o 
   2   5  14       86.95       87.91      2.41 o 
   3   5  14       45.59       46.17      2.21 o 
   4   5  14      139.62      143.25      3.46 o 
   5   5  14        4.04        3.65      1.24 o 
   6   5  14        1.32        2.52      1.20 o 
   7   5  14       29.42       29.57      2.15 o 
   8   5  14        5.96        4.07      1.36 o 
   0   6  14        0.30        1.50      1.39 o 
   1   6  14       94.92       84.36      2.67 o 
   2   6  14      126.73      124.61      5.86 o 
   3   6  14        3.66        1.63      1.07 o 
   4   6  14       10.79       15.00      1.52 o 
   5   6  14       32.26       35.75      2.20 o 
   6   6  14        2.97        3.29      1.27 o 
   7   6  14      111.94      115.59      3.63 o 
   8   6  14        7.56        9.46      1.61 o 
   0   7  14       94.00       92.05      3.96 o 
   1   7  14      108.26      108.27      3.02 o 
   2   7  14      170.52      161.00      4.53 o 
   3   7  14        7.69        8.17      1.57 o 
   4   7  14        0.93        0.58      1.11 o 
   5   7  14       32.73       29.41      2.07 o 
   6   7  14       14.55       15.20      1.69 o 
   7   7  14       72.10       72.14      3.17 o 
   8   7  14       35.38       34.12      2.46 o 
   0   8  14        6.16        8.81      1.97 o 
   1   8  14       60.21       65.27      4.07 o 
   2   8  14      124.29      135.24      3.45 o 
   3   8  14       41.74       38.32      2.64 o 
   4   8  14       22.06       24.41      2.30 o 
   5   8  14       47.91       52.61      3.18 o 
   6   8  14       88.30       89.70      4.12 o 
   7   8  14       85.66       93.87      3.68 o 
   0   9  14       68.29       77.54      4.33 o 
   1   9  14      114.21      121.30      3.36 o 
   2   9  14       11.64        8.69      1.44 o 
   3   9  14       19.34       17.48      2.01 o 
   4   9  14        2.09        1.44      1.39 o 
   5   9  14       18.74       19.94      2.23 o 
   6   9  14       18.99       23.52      2.45 o 
   7   9  14       38.90       36.61      2.91 o 
   0  10  14        1.76        3.69      1.79 o 
   1  10  14       47.19       47.44      2.53 o 
   2  10  14        1.78        0.47      1.10 o 
   3  10  14       27.45       23.90      2.32 o 
   4  10  14       30.32       29.28      2.60 o 
   5  10  14      204.51      213.43      5.73 o 
   6  10  14       46.99       43.58      3.11 o 
   0  11  14        6.71        3.70      1.85 o 
   1  11  14        5.61        4.56      1.37 o 
   2  11  14       14.75       14.68      1.72 o 
   3  11  14       41.38       42.52      3.06 o 
   4  11  14      109.50      106.66      5.82 o 
   5  11  14       11.30       11.41      2.00 o 
   0  12  14        5.58        7.00      2.10 o 
   1  12  14       83.50       88.08      3.53 o 
   2  12  14       20.47       20.71      2.02 o 
   3  12  14       56.71       60.28      3.59 o 
   4  12  14       84.80       87.68      4.32 o 
   0  13  14       73.52       73.72      5.00 o 
   1  13  14        4.62        2.36      1.35 o 
   2  13  14        2.79        3.72      1.72 o 
   1   0  15        0.07       -0.67      0.83 o 
   2   0  15        2.85        0.81      1.29 o 
   3   0  15      133.55      124.59      5.04 o 
   4   0  15      223.86      220.47      5.92 o 
   5   0  15       91.29       96.51      5.09 o 
   6   0  15       25.53       21.84      3.09 o 
   7   0  15       13.97        9.63      2.72 o 
   8   0  15        1.07        1.97      2.58 o 
   9   0  15      142.27      141.48      7.03 o 
   0   1  15       42.69       43.01      2.20 o 
   1   1  15       26.47       27.63      1.30 o 
   2   1  15       61.21       58.84      1.92 o 
   3   1  15       22.99       19.58      2.11 o 
   4   1  15       45.34       46.89      2.90 o 
   5   1  15       21.40       20.75      1.88 o 
   6   1  15       17.62       20.62      1.97 o 
   7   1  15      151.29      152.63      6.01 o 
   8   1  15       18.21       21.15      2.71 o 
   9   1  15       58.22       56.35      3.65 o 
   0   2  15       60.18       63.34      2.58 o 
   1   2  15        1.08        1.13      0.72 o 
   2   2  15       52.49       53.93      1.83 o 
   3   2  15       40.76       41.59      1.93 o 
   4   2  15       26.88       25.30      1.76 o 
   5   2  15       37.37       35.44      2.35 o 
   6   2  15        6.30        7.12      1.52 o 
   7   2  15       92.58       88.73      3.59 o 
   8   2  15       28.39       31.27      2.52 o 
   0   3  15       21.94       25.78      2.22 o 
   1   3  15       48.12       46.54      1.86 o 
   2   3  15       55.08       51.55      1.96 o 
   3   3  15       39.85       40.05      3.01 o 
   4   3  15       19.93       18.56      2.03 o 
   5   3  15       47.99       52.41      2.55 o 
   6   3  15       29.42       31.49      2.37 o 
   7   3  15       13.73       13.35      1.87 o 
   8   3  15       52.98       52.53      3.04 o 
   0   4  15      125.04      127.88      3.74 o 
   1   4  15      398.92      376.15      5.11 o 
   2   4  15       23.60       25.95      1.60 o 
   3   4  15        8.23        6.20      1.31 o 
   4   4  15       10.92       11.82      1.46 o 
   5   4  15      115.00      109.37      3.23 o 
   6   4  15       31.60       32.99      2.20 o 
   7   4  15       13.02       12.93      1.80 o 
   8   4  15        7.37        4.84      1.56 o 
   0   5  15       11.46       10.03      1.88 o 
   1   5  15       20.47       22.20      1.66 o 
   2   5  15      152.23      154.54      3.24 o 
   3   5  15        6.38        5.98      1.30 o 
   4   5  15       45.63       45.88      2.36 o 
   5   5  15       44.09       48.36      2.48 o 
   6   5  15        4.31        5.19      1.34 o 
   7   5  15       19.08       18.74      1.87 o 
   8   5  15        0.36        1.77      1.41 o 
   0   6  15        1.96        0.89      1.45 o 
   1   6  15      135.34      136.45      3.36 o 
   2   6  15       33.95       36.66      2.15 o 
   3   6  15      313.44      307.55      6.18 o 
   4   6  15       18.38       20.00      1.89 o 
   5   6  15       35.99       38.50      2.32 o 
   6   6  15        8.56        7.73      1.48 o 
   7   6  15       14.18       12.68      1.70 o 
   8   6  15       36.69       37.66      3.34 o 
   0   7  15      264.64      255.79      7.57 o 
   1   7  15      164.85      170.59      3.85 o 
   2   7  15       31.13       31.30      2.82 o 
   3   7  15       11.29       12.55      1.82 o 
   4   7  15       29.48       32.23      2.53 o 
   5   7  15        2.96        1.82      1.44 o 
   6   7  15        0.69        1.04      1.33 o 
   7   7  15       13.03       10.05      1.70 o 
   0   8  15       18.81       21.21      2.52 o 
   1   8  15       26.87       24.85      1.88 o 
   2   8  15        7.03        8.27      1.40 o 
   3   8  15      109.31      101.41      3.97 o 
   4   8  15       21.98       23.63      2.33 o 
   5   8  15       69.57       64.49      3.57 o 
   6   8  15       18.40       19.68      2.37 o 
   7   8  15        1.70        1.94      1.58 o 
   0   9  15        5.26        4.63      1.76 o 
   1   9  15       16.34       17.06      1.73 o 
   2   9  15       22.48       19.52      1.78 o 
   3   9  15       23.78       23.14      2.49 o 
   4   9  15       72.22       72.36      4.18 o 
   5   9  15       70.97       78.71      3.98 o 
   6   9  15       63.34       64.86      3.73 o 
   0  10  15       23.72       24.77      2.88 o 
   1  10  15       33.65       32.14      2.19 o 
   2  10  15       22.55       23.69      2.00 o 
   3  10  15       36.66       39.53      2.91 o 
   4  10  15        3.04        2.84      1.65 o 
   5  10  15       84.04       84.74      4.17 o 
   0  11  15       82.43       89.31      5.20 o 
   1  11  15      125.47      123.11      3.72 o 
   2  11  15       34.46       34.44      2.55 o 
   3  11  15       72.55       76.98      5.08 o 
   4  11  15      138.54      149.27      4.90 o 
   0  12  15       14.48       17.22      2.71 o 
   1  12  15       19.90       21.51      2.05 o 
   2  12  15        3.27        3.86      1.51 o 
   3  12  15       31.41       32.47      7.42 o 
   0   0  16       71.83       71.85      3.91 o 
   1   0  16       48.95       46.89      2.39 o 
   2   0  16        5.65        7.64      1.44 o 
   3   0  16      316.31      324.61      7.29 o 
   4   0  16       84.38       92.67      4.34 o 
   5   0  16       65.74       69.71      4.12 o 
   6   0  16       16.98       15.14      2.90 o 
   7   0  16       20.51       17.46      3.25 o 
   8   0  16      137.37      146.75      7.00 o 
   0   1  16       72.59       72.11      2.72 o 
   1   1  16       29.73       28.73      1.46 o 
   2   1  16       19.85       16.41      1.28 o 
   3   1  16       36.72       37.29      2.07 o 
   4   1  16       91.20       94.33      3.41 o 
   5   1  16       69.70       81.03      4.17 o 
   6   1  16       46.58       50.74      2.87 o 
   7   1  16       58.01       60.63      3.55 o 
   8   1  16      232.57      228.11      6.08 o 
   0   2  16        1.04        1.19      1.13 o 
   1   2  16        8.13        8.55      1.00 o 
   2   2  16        4.36        3.95      0.88 o 
   3   2  16       74.35       84.72      2.84 o 
   4   2  16       54.05       54.20      2.74 o 
   5   2  16      156.03      169.64      4.30 o 
   6   2  16        1.90        2.86      1.38 o 
   7   2  16        0.47        0.15      1.40 o 
   8   2  16       37.23       43.42      3.22 o 
   0   3  16       19.97       21.43      1.99 o 
   1   3  16       36.22       34.21      1.81 o 
   2   3  16       25.96       24.66      1.61 o 
   3   3  16        7.06        5.82      1.30 o 
   4   3  16       59.37       64.12      2.73 o 
   5   3  16       20.98       25.68      2.15 o 
   6   3  16       10.06        9.38      1.69 o 
   7   3  16       70.58       64.02      3.30 o 
   8   3  16       37.45       37.65      2.75 o 
   0   4  16       18.07       15.81      2.17 o 
   1   4  16       21.35       24.78      1.61 o 
   2   4  16      104.57      111.50      3.25 o 
   3   4  16       66.39       63.59      2.90 o 
   4   4  16       32.40       32.84      2.08 o 
   5   4  16        0.87        1.29      1.13 o 
   6   4  16        5.17        2.19      1.40 o 
   7   4  16       19.28       21.89      2.22 o 
   0   5  16       24.04       25.98      2.62 o 
   1   5  16        2.47        3.63      1.10 o 
   2   5  16      124.65      118.47      4.78 o 
   3   5  16        1.51       -0.58      1.10 o 
   4   5  16       10.67       11.08      1.58 o 
   5   5  16       12.55       12.18      1.61 o 
   6   5  16       46.00       49.61      2.67 o 
   7   5  16       41.85       39.50      2.74 o 
   0   6  16       13.17        9.58      2.34 o 
   1   6  16        3.25        2.43      1.14 o 
   2   6  16      224.04      229.79      4.89 o 
   3   6  16      173.86      172.27      4.70 o 
   4   6  16       87.02       85.27      3.77 o 
   5   6  16        5.05        6.05      1.51 o 
   6   6  16       25.32       25.81      2.64 o 
   7   6  16        2.34        1.23      1.42 o 
   0   7  16       27.41       25.56      2.73 o 
   1   7  16       83.07       89.61      3.13 o 
   2   7  16       71.59       71.25      3.96 o 
   3   7  16        8.41        7.54      1.70 o 
   4   7  16       62.92       66.82      3.54 o 
   5   7  16       32.54       29.59      4.26 o 
   6   7  16       26.08       29.95      2.73 o 
   0   8  16       67.94       73.36      5.95 o 
   1   8  16       61.09       67.48      2.96 o 
   2   8  16       12.63       12.71      1.91 o 
   3   8  16       10.33       13.99      2.03 o 
   4   8  16      252.44      254.61      6.68 o 
   5   8  16      105.74      103.56      4.55 o 
   6   8  16       21.64       22.61      2.51 o 
   0   9  16       69.62       70.63      4.39 o 
   1   9  16      205.22      211.53      4.60 o 
   2   9  16        9.31       10.85      1.88 o 
   3   9  16        0.48        0.58      1.39 o 
   4   9  16      110.09      115.74      4.47 o 
   5   9  16       11.66       16.50      2.24 o 
   0  10  16        0.90       -1.61      1.61 o 
   1  10  16       29.84       29.43      2.18 o 
   2  10  16       11.27       11.13      1.98 o 
   3  10  16       23.99       26.33      3.24 o 
   4  10  16       20.48       19.78      2.35 o 
   0  11  16        0.57        0.24      1.83 o 
   1  11  16       10.78       11.82      1.75 o 
   2  11  16       13.34       10.53      2.01 o 
   3  11  16        6.99        5.87      2.20 o 
   1   0  17        0.12        0.72      1.13 o 
   2   0  17        0.01        2.01      1.50 o 
   3   0  17       12.30       14.39      2.22 o 
   4   0  17       65.36       66.79      4.30 o 
   5   0  17       66.63       66.83      5.05 o 
   6   0  17       20.80       18.78      3.81 o 
   7   0  17        5.99       10.36      2.92 o 
   0   1  17        4.25        3.09      1.31 o 
   1   1  17       36.28       35.41      1.64 o 
   2   1  17       29.98       30.10      1.93 o 
   3   1  17       18.36       16.73      1.77 o 
   4   1  17       83.46       79.34      3.31 o 
   5   1  17       65.05       70.74      3.25 o 
   6   1  17       14.24       11.66      2.23 o 
   7   1  17        0.90       -1.41      1.41 o 
   0   2  17       11.78        9.60      1.83 o 
   1   2  17       70.43       73.13      2.37 o 
   2   2  17      183.70      176.45      4.05 o 
   3   2  17       64.88       67.82      3.04 o 
   4   2  17        5.30        4.45      1.39 o 
   5   2  17       13.33       19.05      2.02 o 
   6   2  17       63.30       65.28      3.28 o 
   7   2  17        0.38       -1.37      1.48 o 
   0   3  17       28.87       32.40      2.81 o 
   1   3  17       39.93       39.27      2.00 o 
   2   3  17        9.65       10.86      1.49 o 
   3   3  17       79.13       81.55      3.15 o 
   4   3  17       17.30       19.15      1.91 o 
   5   3  17       88.14       93.83      3.63 o 
   6   3  17       27.15       30.74      2.40 o 
   7   3  17        3.93        3.79      1.56 o 
   0   4  17        0.20        1.27      1.57 o 
   1   4  17       27.06       26.18      1.88 o 
   2   4  17       67.46       66.41      3.29 o 
   3   4  17       24.38       25.61      2.01 o 
   4   4  17       80.28       83.97      3.38 o 
   5   4  17        3.51        1.95      1.70 o 
   6   4  17       42.24       46.96      2.88 o 
   7   4  17       10.48        8.14      1.76 o 
   0   5  17       13.01        9.40      2.65 o 
   1   5  17        1.38       -0.57      1.01 o 
   2   5  17      108.80      107.43      3.83 o 
   3   5  17       26.29       29.84      2.45 o 
   4   5  17        5.08        5.56      1.50 o 
   5   5  17       18.32       18.40      1.97 o 
   6   5  17        0.19       -1.19      1.36 o 
   0   6  17      156.71      164.63      5.48 o 
   1   6  17       33.21       36.01      2.22 o 
   2   6  17       89.70       96.45      4.06 o 
   3   6  17      125.36      125.09      4.18 o 
   4   6  17       84.81       83.12      4.26 o 
   5   6  17       12.72       10.39      1.93 o 
   6   6  17       11.33       10.43      2.48 o 
   0   7  17        1.70       -1.20      1.57 o 
   1   7  17       30.87       30.60      2.13 o 
   2   7  17      107.92      114.96      4.11 o 
   3   7  17       22.87       23.29      2.84 o 
   4   7  17       46.16       49.73      3.24 o 
   5   7  17        0.24       -1.38      1.38 o 
   0   8  17       54.80       53.70      4.75 o 
   1   8  17        1.08       -0.52      1.12 o 
   2   8  17       24.90       22.85      2.93 o 
   3   8  17      100.56       98.93      4.28 o 
   4   8  17      120.10      128.92      4.64 o 
   5   8  17       11.06       14.38      2.18 o 
   0   9  17       27.92       29.27      3.11 o 
   1   9  17       37.20       39.80      2.47 o 
   2   9  17       17.33       16.15      2.12 o 
   3   9  17       16.68       16.63      2.23 o 
   4   9  17       13.78       14.90      2.21 o 
   0  10  17       29.81       34.54      3.43 o 
   1  10  17       11.03        8.44      2.29 o 
   2  10  17       13.72       15.29      2.20 o 
   0   0  18       22.97       25.57      3.76 o 
   1   0  18       21.79       22.31      2.18 o 
   2   0  18      210.24      227.23      6.22 o 
   3   0  18      341.09      356.30     10.61 o 
   4   0  18        1.44       -0.49      2.00 o 
   5   0  18       35.57       37.93      4.07 o 
   6   0  18       56.53       67.59      5.35 o 
   0   1  18       25.02       23.92      2.40 o 
   1   1  18       61.22       64.61      2.67 o 
   2   1  18        1.71        4.21      1.45 o 
   3   1  18        3.38        3.60      1.39 o 
   4   1  18       38.17       41.17      2.60 o 
   5   1  18      138.95      144.39      5.19 o 
   6   1  18       24.04       27.24      2.69 o 
   0   2  18       17.11       22.47      2.35 o 
   1   2  18       16.53       22.36      1.62 o 
   2   2  18       32.12       37.52      2.87 o 
   3   2  18       42.01       41.36      2.75 o 
   4   2  18       12.93       15.71      1.87 o 
   5   2  18        0.01        0.73      1.33 o 
   6   2  18       26.13       26.05      3.39 o 
   0   3  18        0.06       -0.34      1.49 o 
   1   3  18       46.86       48.75      2.79 o 
   2   3  18        2.02        2.70      1.22 o 
   3   3  18        2.13       -1.02      1.25 o 
   4   3  18       54.17       48.14      3.07 o 
   5   3  18       10.92       12.52      1.82 o 
   6   3  18        8.54        8.87      1.78 o 
   0   4  18        4.12        0.87      1.60 o 
   1   4  18      110.44      115.68      3.27 o 
   2   4  18       26.54       27.17      2.32 o 
   3   4  18       86.57       86.87      3.69 o 
   4   4  18        1.34       -0.22      1.85 o 
   5   4  18        2.24        1.08      1.53 o 
   6   4  18       10.91       12.39      2.08 o 
   0   5  18        0.51        0.81      2.39 o 
   1   5  18       50.10       49.16      2.54 o 
   2   5  18       17.94       15.58      2.04 o 
   3   5  18      196.78      206.35      5.30 o 
   4   5  18        1.83        3.26      1.59 o 
   5   5  18        1.01        1.76      1.73 o 
   0   6  18        7.96       10.04      2.20 o 
   1   6  18       91.33       94.97      4.28 o 
   2   6  18       45.15       52.56      3.17 o 
   3   6  18       32.08       32.20      2.67 o 
   4   6  18       66.00       70.07      3.73 o 
   5   6  18        0.12        0.90      1.72 o 
   0   7  18       30.57       33.68      3.26 o 
   1   7  18       49.10       47.46      2.82 o 
   2   7  18       80.10       92.97      4.18 o 
   3   7  18       54.01       60.94      4.09 o 
   4   7  18       46.93       49.78      3.29 o 
   0   8  18       29.52       26.74      3.05 o 
   1   8  18       60.97       62.39      3.52 o 
   2   8  18        0.78        1.18      1.47 o 
   3   8  18       95.61       99.54      4.34 o 
   0   9  18       18.10       19.53      2.72 o 
   1   9  18       42.67       46.73      3.17 o 
   2   9  18        8.86        9.26      1.93 o 
   1   0  19       13.85       12.72      2.46 o 
   2   0  19        7.76        5.89      2.23 o 
   3   0  19        4.77        4.14      2.67 o 
   4   0  19        0.92       -0.23      2.08 o 
   5   0  19        8.52        9.80      3.16 o 
   0   1  19        1.13       -0.96      1.44 o 
   1   1  19       15.57       17.69      1.95 o 
   2   1  19       76.56       95.36      4.02 o 
   3   1  19        5.09        5.24      1.94 o 
   4   1  19       41.20       36.09      2.77 o 
   5   1  19        2.20        1.73      1.64 o 
   0   2  19        0.34        1.38      1.60 o 
   1   2  19        0.04        2.18      1.51 o 
   2   2  19        3.42        2.80      1.58 o 
   3   2  19      138.01      144.78      4.43 o 
   4   2  19       11.11       12.41      1.96 o 
   5   2  19        4.72        4.03      1.86 o 
   0   3  19        6.73       10.00      2.09 o 
   1   3  19        3.66        5.07      1.59 o 
   2   3  19       56.35       58.10      3.59 o 
   3   3  19       17.23       15.37      2.05 o 
   4   3  19       97.35      102.11      4.20 o 
   5   3  19        7.26        6.28      1.77 o 
   0   4  19      212.89      227.52      6.57 o 
   1   4  19       13.90       15.14      1.93 o 
   2   4  19       16.69       19.69      2.15 o 
   3   4  19       84.97       84.62      4.45 o 
   4   4  19        4.17        3.18      1.89 o 
   0   5  19       80.98       77.97      4.55 o 
   1   5  19       45.27       50.23      3.09 o 
   2   5  19       31.46       31.65      2.65 o 
   3   5  19       12.31       12.68      2.28 o 
   4   5  19      108.76      115.14      5.19 o 
   0   6  19       61.40       62.06      4.22 o 
   1   6  19       12.02       14.37      2.09 o 
   2   6  19       23.03       27.00      2.55 o 
   3   6  19       42.69       45.79      3.16 o 
   0   7  19       37.27       39.70      3.53 o 
   1   7  19       32.49       35.19      2.85 o 
   2   7  19       32.23       34.56      2.84 o 
   0   0  20        2.32        3.05      2.50 o 
   1   0  20        8.89       10.18      3.17 o 
   2   0  20        4.40        6.61      3.87 o 
   3   0  20       61.76       76.09      6.69 o 
   4   0  20       42.10       40.80      7.80 o 
   0   1  20      134.11      148.42      6.27 o 
   1   1  20       12.18       13.04      2.11 o 
   2   1  20       14.30       20.88      2.44 o 
   3   1  20       50.00       50.71      3.48 o 
   4   1  20       28.72       32.61      3.06 o 
   0   2  20        6.15        5.49      2.50 o 
   1   2  20       56.84       64.72      4.29 o 
   2   2  20        2.06       -1.47      1.47 o 
   3   2  20        7.34        6.31      1.69 o 
   4   2  20      105.67      129.38     11.51 o 
   0   3  20      326.65      357.01     12.56 o 
   1   3  20       62.91       77.86      4.12 o 
   2   3  20       14.15       18.54      2.47 o 
   3   3  20       31.96       40.08      3.26 o 
   0   4  20        0.35       -0.70      1.70 o 
   1   4  20       10.61       10.02      2.11 o 
   2   4  20        1.60        1.41      1.75 o 
   3   4  20       49.08       53.96      3.74 o 
   0   5  20       52.22       64.47      4.99 o 
   1   5  20       22.09       28.22      2.54 o 
   2   5  20       77.43       89.36      4.70 o 
   1   0  21       61.39       70.86      6.35 o 
   0   1  21       14.61       17.96      5.05 o 
   1   1  21        9.93       14.79      3.02 o 
   0   2  21       21.63       27.85      6.34 o 
                                                 
